# Supplementary material for: Probing the genomic and proteomic basis of encystment in Oxytricha granulifera
Source: mSystems. 2026 Apr 27;11(5):e01757-25. doi: 10.1128/msystems.01757-25 (PMC13185551; doi:10.1128/msystems.01757-25)
Supplement: Table S6 — GO and KEGG pathway enrichment analysis results of DEGs during cystment in O. granulifera. [file msystems.01757-25-s0004.xlsx]

## Sheet: GO_up
Supplementary table 6. GO and KEGG pathway enrichment analysis results of differentially expressed genes (DEGs) during cystment in O. granulifera.
Class	GO_Name	GO_ID	GO_Level	P_value	EnrichmentScore	HitsGenesCountsInSelectedSet	HitsGenesCountsInBackground	AllGenesCountsInSelectedSet	AllGenesCountsInBackground	GenesOfSelectedSetInGOterm	corrected p-value(BH method)
Molecular function	pre-mRNA binding	GO:0036002	6	0.000435801	3.16181	8	10	419	1656	gene14251,gene17023,gene13597,gene17893,gene10107,gene2085,gene11266,gene13899,	0.425341
Molecular function	catalytic activity, acting on DNA	GO:0140097	4	0.00190069	1.8043	21	46	419	1656	gene4164,gene17221,gene19902,gene4274,gene6891,gene5519,gene15421,gene8347,gene2143,gene3472,gene17937,gene12185,gene7692,gene811,gene4553,gene12617,gene3896,gene15721,gene20983,gene16082,gene4454,	0.927535
Molecular function	catalytic activity, acting on a nucleic acid	GO:0140640	3	0.00196964	1.40242	55	155	419	1656	gene4164,gene17221,gene9805,gene5426,gene19902,gene16854,gene4274,gene6891,gene11904,gene5519,gene15487,gene15421,gene8347,gene2143,gene3472,gene13597,gene17937,gene13401,gene6675,gene12185,gene2259,gene1793,gene14795,gene1510,gene14602,gene7692,gene12823,gene8967,gene811,gene17744,gene7609,gene4553,gene8085,gene8279,gene2085,gene4639,gene12617,gene6169,gene4393,gene4349,gene18849,gene16222,gene3…	0.640791
Molecular function	snRNA binding	GO:0017069	6	0.00291709	2.63484	8	12	419	1656	gene17893,gene7680,gene10107,gene2085,gene2882,gene6169,gene10755,gene11266,	0.711771
Molecular function	ubiquitin-protein transferase activity	GO:0004842	7	0.00338257	1.63109	26	63	419	1656	gene20057,gene8558,gene17293,gene11975,gene1171,gene21105,gene18369,gene2133,gene3401,gene13585,gene7159,gene18270,gene6636,gene16578,gene14680,gene9553,gene9508,gene20331,gene13206,gene9223,gene7485,gene18797,gene13926,gene8884,gene17441,gene15626,	0.660277
Molecular function	oxidoreductase activity, acting on the CH-CH group of donors	GO:0016627	4	0.00413595	2.17375	11	20	419	1656	gene11887,gene11768,gene11734,gene4770,gene18294,gene11696,gene12086,gene12059,gene11427,gene13976,gene8038,	0.57667
Molecular function	ubiquitin protein ligase activity	GO:0061630	8	0.00663833	1.73514	18	41	419	1656	gene11975,gene21105,gene18369,gene2133,gene3401,gene13585,gene7159,gene18270,gene6636,gene16578,gene14680,gene9553,gene9223,gene7485,gene18797,gene8884,gene17441,gene15626,	0.809876
Molecular function	chromatin binding	GO:0003682	4	0.00663833	1.73514	18	41	419	1656	gene21366,gene4164,gene11180,gene11862,gene4274,gene5584,gene9607,gene2162,gene3472,gene17777,gene194,gene11497,gene4612,gene9238,gene14456,gene16016,gene8832,gene4418,	0.809876
Molecular function	oxidoreductase activity, acting on the CH-CH group of donors, oxygen as acceptor	GO:0016634	5	0.00784179	2.22315	9	16	419	1656	gene11887,gene11768,gene11734,gene4770,gene11696,gene12086,gene12059,gene11427,gene13976,	0.765359
Molecular function	acyl-CoA oxidase activity	GO:0003997	6	0.00784179	2.22315	9	16	419	1656	gene11887,gene11768,gene11734,gene4770,gene11696,gene12086,gene12059,gene11427,gene13976,	0.765359
Molecular function	helicase activity	GO:0004386	4	0.0086793	1.64678	20	48	419	1656	gene4164,gene19902,gene5519,gene15487,gene8347,gene2143,gene3472,gene13401,gene2259,gene14795,gene14602,gene7692,gene17744,gene7609,gene8085,gene6169,gene4393,gene16222,gene16016,gene16082,	0.705917
Molecular function	unfolded protein binding	GO:0051082	4	0.0108125	2.25844	8	14	419	1656	gene20862,gene16008,gene3764,gene17930,gene7108,gene11615,gene6458,gene16242,	0.811766
Molecular function	ubiquitin-like protein transferase activity	GO:0019787	6	0.0111311	1.51116	26	68	419	1656	gene20057,gene8558,gene17293,gene11975,gene1171,gene21105,gene18369,gene2133,gene3401,gene13585,gene7159,gene18270,gene6636,gene16578,gene14680,gene9553,gene9508,gene20331,gene13206,gene9223,gene7485,gene18797,gene13926,gene8884,gene17441,gene15626,	0.775994
Molecular function	ubiquitin-like protein ligase activity	GO:0061659	7	0.0118962	1.65444	18	43	419	1656	gene11975,gene21105,gene18369,gene2133,gene3401,gene13585,gene7159,gene18270,gene6636,gene16578,gene14680,gene9553,gene9223,gene7485,gene18797,gene8884,gene17441,gene15626,	0.774043
Molecular function	nucleotidyltransferase activity	GO:0016779	5	0.0121102	1.78489	14	31	419	1656	gene13707,gene17221,gene5426,gene17937,gene6675,gene14785,gene14787,gene1510,gene8967,gene811,gene18830,gene15721,gene20983,gene6215,	0.738724
Molecular function	aminoacyltransferase activity	GO:0016755	5	0.0137386	1.48926	26	69	419	1656	gene20057,gene8558,gene17293,gene11975,gene1171,gene21105,gene18369,gene2133,gene3401,gene13585,gene7159,gene18270,gene6636,gene16578,gene14680,gene9553,gene9508,gene20331,gene13206,gene9223,gene7485,gene18797,gene13926,gene8884,gene17441,gene15626,	0.78876
Molecular function	protein-folding chaperone binding	GO:0051087	4	0.0145691	1.97613	10	20	419	1656	gene20057,gene8558,gene5584,gene18352,gene21170,gene7108,gene6458,gene4612,gene16201,gene20172,	0.789969
Molecular function	protein-containing complex binding	GO:0044877	3	0.0207019	1.29107	49	150	419	1656	gene21366,gene11938,gene4164,gene6763,gene6708,gene11180,gene10597,gene86,gene8657,gene11862,gene4274,gene5584,gene16712,gene12387,gene1736,gene13507,gene18340,gene8312,gene9607,gene2162,gene3472,gene17945,gene7159,gene5373,gene4041,gene17893,gene7908,gene20416,gene17777,gene15104,gene17744,gene19373,gene194,gene15862,gene11497,gene4612,gene4611,gene15882,gene9238,gene21582,gene9209,gene3088,gene…	0.777119
Molecular function	heat shock protein binding	GO:0031072	4	0.0254148	2.12814	7	13	419	1656	gene5584,gene7108,gene13492,gene6458,gene4612,gene16201,gene20172,	0.918699
Molecular function	oxidoreductase activity, acting on the CH-CH group of donors, with a flavin as acceptor	GO:0052890	5	0.0254148	2.12814	7	13	419	1656	gene11887,gene11768,gene11734,gene4770,gene11696,gene12086,gene12059,	0.918699
Molecular function	acyl-CoA dehydrogenase activity	GO:0003995	6	0.0254148	2.12814	7	13	419	1656	gene11887,gene11768,gene11734,gene4770,gene11696,gene12086,gene12059,	0.918699
Molecular function	transferase activity, transferring sulphur-containing groups	GO:0016782	4	0.0283947	2.47017	5	8	419	1656	gene416,gene5462,gene18603,gene17951,gene710,	0.923773
Molecular function	Hsp70 protein binding	GO:0030544	5	0.0283947	2.47017	5	8	419	1656	gene5584,gene6458,gene4612,gene16201,gene20172,	0.923773
Molecular function	DNA helicase activity	GO:0003678	6	0.0284388	1.97613	8	16	419	1656	gene4164,gene19902,gene5519,gene8347,gene2143,gene3472,gene7692,gene16082,	0.867385
Molecular function	transcription coactivator activity	GO:0003713	4	0.0284388	1.97613	8	16	419	1656	gene11862,gene3437,gene5372,gene5371,gene194,gene3349,gene8872,gene5762,	0.867385
Molecular function	lyase activity	GO:0016829	3	0.0309622	1.69383	12	28	419	1656	gene17257,gene5471,gene15595,gene20083,gene546,gene547,gene18328,gene19531,gene15913,gene4553,gene18907,gene19239,	0.888797
Molecular function	ATP-dependent activity, acting on DNA	GO:0008094	5	0.031215	1.739	11	25	419	1656	gene4164,gene19902,gene4274,gene6891,gene5519,gene8347,gene2143,gene3472,gene12185,gene7692,gene16082,	0.870452
Molecular function	ADP binding	GO:0043531	9	0.0358076	2.15578	6	11	419	1656	gene86,gene13503,gene18352,gene21170,gene15882,gene20172,	0.970783
Molecular function	cyclin-dependent protein serine/threonine kinase activity	GO:0004693	8	0.0358076	2.15578	6	11	419	1656	gene13785,gene5584,gene10400,gene17777,gene11497,gene15840,	0.970783
Molecular function	cyclin-dependent protein kinase activity	GO:0097472	7	0.0358076	2.15578	6	11	419	1656	gene13785,gene5584,gene10400,gene17777,gene11497,gene15840,	0.970783
Molecular function	obsolete purine NTP-dependent helicase activity	GO:0070035	0	0.0439062	1.50563	16	42	419	1656	gene5519,gene15487,gene2143,gene13401,gene2259,gene14795,gene14602,gene7692,gene17744,gene7609,gene8085,gene6169,gene4393,gene16222,gene16016,gene16082,	1
Cellular component	nuclear protein-containing complex	GO:0140513	3	8.93437e-08	1.64565	80	185	468	1781	gene21366,gene1939,gene17221,gene9826,gene14251,gene2386,gene3,gene5426,gene5423,gene19902,gene11180,gene14913,gene18456,gene551,gene11862,gene4274,gene6891,gene18547,gene15487,gene16712,gene7061,gene8347,gene19655,gene10400,gene9607,gene17023,gene2143,gene3437,gene3401,gene16628,gene8282,gene13597,gene17937,gene7176,gene7159,gene6675,gene17893,gene12185,gene17872,gene2259,gene18104,gene16393,gen…	7.29938e-05
Cellular component	U2-type spliceosomal complex	GO:0005684	5	1.91667e-05	2.80409	14	19	468	1781	gene9826,gene14251,gene3,gene17893,gene10107,gene9508,gene2085,gene18017,gene11319,gene6922,gene8872,gene10755,gene11266,gene1308,	0.0078296
Cellular component	spliceosomal complex	GO:0005681	4	7.42453e-05	1.97889	26	50	468	1781	gene9826,gene14251,gene3,gene15487,gene9607,gene17023,gene13597,gene17893,gene2259,gene7680,gene17744,gene7609,gene8085,gene10107,gene9508,gene2085,gene18017,gene2882,gene11319,gene13160,gene6922,gene8872,gene10755,gene11266,gene13899,gene1308,	0.0202195
Cellular component	U5 snRNP	GO:0005682	6	0.000517222	3.32986	7	8	468	1781	gene2143,gene7680,gene2085,gene18017,gene11319,gene8872,gene1308,	0.105643
Cellular component	obsolete nucleoplasm part	GO:0044451	0	0.000574788	1.50381	49	124	468	1781	gene21366,gene1939,gene416,gene4164,gene14251,gene5426,gene5423,gene19902,gene11180,gene18456,gene11862,gene4274,gene16712,gene7061,gene8347,gene19655,gene10400,gene9607,gene17023,gene3472,gene3437,gene8282,gene13597,gene7176,gene6675,gene17893,gene4880,gene7923,gene10229,gene16393,gene17777,gene4553,gene8279,gene18092,gene18017,gene11497,gene4612,gene9238,gene648,gene3088,gene13160,gene6922,gene…	0.0939203
Cellular component	ATPase complex	GO:1904949	4	0.000582138	2.35582	13	21	468	1781	gene14913,gene86,gene551,gene6891,gene18547,gene8347,gene18352,gene21170,gene12185,gene7692,gene18104,gene3349,gene15882,	0.0792677
Cellular component	DNA replication preinitiation complex	GO:0031261	4	0.00123322	3.80556	5	5	468	1781	gene5423,gene19902,gene11180,gene18456,gene9238,	0.143934
Cellular component	prespliceosome	GO:0071010	5	0.00123322	3.80556	5	5	468	1781	gene9826,gene14251,gene11319,gene6922,gene10755,	0.143934
Cellular component	Sm-like protein family complex	GO:0120114	3	0.00141654	2.28333	12	20	468	1781	gene2143,gene13597,gene17893,gene7680,gene12823,gene2085,gene18017,gene11319,gene8872,gene10755,gene11266,gene1308,	0.12859
Cellular component	small nuclear ribonucleoprotein complex	GO:0030532	4	0.00141654	2.28333	12	20	468	1781	gene2143,gene13597,gene17893,gene7680,gene12823,gene2085,gene18017,gene11319,gene8872,gene10755,gene11266,gene1308,	0.12859
Cellular component	U2-type catalytic step 2 spliceosome	GO:0071007	6	0.00163897	2.76768	8	11	468	1781	gene9826,gene17893,gene10107,gene2085,gene18017,gene6922,gene11266,gene1308,	0.121731
Cellular component	coated vesicle membrane	GO:0030662	7	0.00180049	2.95988	7	9	468	1781	gene20052,gene10545,gene8988,gene8906,gene6481,gene13199,gene16902,	0.122583
Cellular component	nuclear replication fork	GO:0043596	4	0.00190927	2.15097	13	23	468	1781	gene17221,gene5423,gene19902,gene11180,gene18456,gene6891,gene17937,gene9238,gene12617,gene15721,gene20983,gene4454,gene15602,	0.11999
Cellular component	intracellular protein-containing complex	GO:0140535	3	0.00213727	1.35036	66	186	468	1781	gene1939,gene416,gene411,gene17221,gene17293,gene4158,gene5426,gene10579,gene18450,gene86,gene594,gene3764,gene7061,gene19655,gene10400,gene18369,gene3437,gene3401,gene16628,gene8282,gene17937,gene7176,gene7159,gene7119,gene20515,gene11615,gene6675,gene15256,gene16578,gene12158,gene18187,gene1510,gene9459,gene14602,gene17777,gene811,gene830,gene16411,gene870,gene14680,gene18092,gene2903,gene20331…	0.124725
Cellular component	nucleus	GO:0005634	6	0.00218888	1.12618	240	811	468	1781	gene21317,gene13775,gene20057,gene12433,gene7230,gene7232,gene21366,gene1939,gene17257,gene414,gene416,gene7221,gene11938,gene8558,gene4164,gene17221,gene11915,gene17293,gene9826,gene6763,gene14251,gene9805,gene20926,gene18603,gene2386,gene3,gene5426,gene5423,gene16008,gene6708,gene15510,gene4969,gene13785,gene13779,gene16889,gene19902,gene3626,gene11180,gene10579,gene14913,gene13646,gene8693,gen…	0.119221
Cellular component	chromosome	GO:0005694	6	0.00319512	1.36248	58	162	468	1781	gene12433,gene7230,gene21366,gene416,gene7221,gene4164,gene17221,gene2386,gene5423,gene16889,gene19902,gene3626,gene11180,gene14913,gene7368,gene18456,gene86,gene551,gene8657,gene6891,gene18547,gene5519,gene15487,gene17093,gene8347,gene18340,gene19655,gene18369,gene2162,gene3472,gene3437,gene17937,gene5373,gene12185,gene7692,gene18104,gene16393,gene811,gene15104,gene4553,gene5810,gene14680,gene18…	0.163151
Cellular component	replication fork	GO:0005657	3	0.00320237	1.90278	16	32	468	1781	gene17221,gene5423,gene19902,gene11180,gene18456,gene6891,gene17937,gene12185,gene7692,gene18104,gene9238,gene12617,gene15721,gene20983,gene4454,gene15602,	0.153902
Cellular component	spliceosomal snRNP complex	GO:0097525	5	0.00441763	2.23856	10	17	468	1781	gene2143,gene17893,gene7680,gene2085,gene18017,gene11319,gene8872,gene10755,gene11266,gene1308,	0.200511
Cellular component	site of DNA damage	GO:0090734	3	0.00464873	2.66389	7	10	468	1781	gene4164,gene86,gene3472,gene14680,gene5981,gene15882,gene17441,	0.199895
Cellular component	site of double-strand break	GO:0035861	4	0.00464873	2.66389	7	10	468	1781	gene4164,gene86,gene3472,gene14680,gene5981,gene15882,gene17441,	0.199895
Cellular component	Golgi-associated vesicle membrane	GO:0030660	7	0.00464873	2.66389	7	10	468	1781	gene20052,gene8988,gene8906,gene6481,gene5957,gene13199,gene16902,	0.199895
Cellular component	obsolete nuclear part	GO:0044428	0	0.00502786	1.153	173	571	468	1781	gene21317,gene13775,gene20057,gene12433,gene7230,gene21366,gene1939,gene414,gene416,gene7221,gene8558,gene4164,gene17221,gene17293,gene9826,gene6763,gene14251,gene18603,gene2386,gene3,gene5426,gene5423,gene16008,gene6708,gene15510,gene4969,gene13779,gene16889,gene19902,gene3626,gene11180,gene14913,gene13646,gene8693,gene7368,gene18456,gene86,gene551,gene8657,gene11862,gene4274,gene5584,gene6891,g…	0.157991
Cellular component	vesicle coat	GO:0030120	5	0.00544196	2.85417	6	8	468	1781	gene20052,gene10545,gene8988,gene6481,gene13199,gene16902,	0.16467
Cellular component	obsolete chromosomal part	GO:0044427	0	0.0055417	1.3689	50	139	468	1781	gene21366,gene7221,gene4164,gene17221,gene2386,gene5423,gene16889,gene19902,gene11180,gene14913,gene18456,gene86,gene551,gene8657,gene6891,gene18547,gene5519,gene15487,gene17093,gene8347,gene18340,gene19655,gene18369,gene2162,gene3472,gene17937,gene5373,gene12185,gene7692,gene18104,gene16393,gene811,gene15104,gene4553,gene5810,gene14680,gene3349,gene5981,gene4612,gene15882,gene9238,gene12617,gene…	0.161699
Cellular component	catalytic complex	GO:1902494	3	0.0057797	1.23423	96	296	468	1781	gene1939,gene416,gene17221,gene17293,gene9826,gene9805,gene2386,gene3,gene5426,gene10579,gene14913,gene18450,gene86,gene551,gene594,gene5584,gene18500,gene6891,gene18547,gene16713,gene7061,gene8347,gene7020,gene19655,gene10400,gene9607,gene18369,gene17023,gene18352,gene3437,gene21170,gene3401,gene12281,gene16628,gene8282,gene13597,gene17937,gene7176,gene7159,gene7119,gene14707,gene5397,gene6675,g…	0.162828
Cellular component	COPII-coated ER to Golgi transport vesicle	GO:0030134	9	0.00579183	3.1713	5	6	468	1781	gene20052,gene12480,gene8906,gene13199,gene16902,	0.157731
Cellular component	U1 snRNP	GO:0005685	6	0.00579183	3.1713	5	6	468	1781	gene17893,gene11319,gene10755,gene11266,gene1308,	0.157731
Cellular component	precatalytic spliceosome	GO:0071011	5	0.00581627	2.28333	9	15	468	1781	gene17893,gene2085,gene18017,gene11319,gene6922,gene8872,gene10755,gene11266,gene1308,	0.148497
Cellular component	obsolete nuclear chromosome part	GO:0044454	0	0.00682485	1.49332	31	79	468	1781	gene7221,gene4164,gene17221,gene2386,gene5423,gene19902,gene11180,gene14913,gene18456,gene551,gene8657,gene6891,gene18547,gene17093,gene8347,gene19655,gene18369,gene3472,gene17937,gene16393,gene811,gene3349,gene5981,gene4612,gene9238,gene12617,gene15721,gene18815,gene20983,gene4454,gene15602,	0.168967
Cellular component	protein-DNA complex	GO:0032993	3	0.00684629	1.43679	37	98	468	1781	gene21366,gene416,gene7221,gene4164,gene17221,gene5423,gene19902,gene11180,gene14913,gene18456,gene551,gene8657,gene6891,gene18547,gene17093,gene8347,gene19655,gene18369,gene2162,gene3472,gene3437,gene17937,gene7692,gene16393,gene18092,gene194,gene3349,gene5981,gene4612,gene9238,gene15721,gene18815,gene20983,gene16082,gene8832,gene4454,gene4418,	0.164512
Cellular component	coated vesicle	GO:0030135	8	0.00919553	1.99339	11	21	468	1781	gene20052,gene6763,gene12480,gene10545,gene8988,gene16441,gene8906,gene6481,gene16284,gene13199,gene16902,	0.21465
Cellular component	intracellular membrane-bounded organelle	GO:0043231	5	0.0093412	1.0535	374	1351	468	1781	gene19014,gene21317,gene13775,gene20057,gene20052,gene12433,gene7230,gene7232,gene12413,gene21366,gene1939,gene17257,gene414,gene416,gene8545,gene7221,gene11938,gene411,gene18576,gene8558,gene4164,gene17221,gene11915,gene17293,gene5471,gene5473,gene8517,gene9826,gene5462,gene5435,gene6763,gene14251,gene9805,gene20926,gene18603,gene2386,gene3,gene5426,gene5423,gene17334,gene16008,gene6708,gene1248…	0.211993
Cellular component	catalytic step 2 spliceosome	GO:0071013	5	0.00960303	1.73968	16	35	468	1781	gene9826,gene3,gene9607,gene17023,gene13597,gene17893,gene17744,gene10107,gene2085,gene18017,gene11319,gene13160,gene6922,gene8872,gene11266,gene1308,	0.212045
Cellular component	nucleoplasm	GO:0005654	3	0.0104273	1.18418	117	376	468	1781	gene21317,gene13775,gene20057,gene7230,gene21366,gene1939,gene414,gene416,gene8558,gene4164,gene17221,gene17293,gene9826,gene14251,gene5426,gene5423,gene16008,gene6708,gene15510,gene13779,gene19902,gene11180,gene13646,gene8693,gene18456,gene86,gene551,gene8657,gene11862,gene4274,gene5584,gene18547,gene5519,gene16712,gene7061,gene8347,gene13507,gene6581,gene19655,gene10400,gene9607,gene17023,gene2…	0.224188
Cellular component	nuclear chromosome	GO:0000228	7	0.0108188	1.41696	35	94	468	1781	gene12433,gene21366,gene7221,gene4164,gene17221,gene2386,gene5423,gene19902,gene3626,gene11180,gene14913,gene7368,gene18456,gene551,gene8657,gene6891,gene18547,gene17093,gene8347,gene19655,gene18369,gene3472,gene17937,gene16393,gene811,gene3349,gene5981,gene4612,gene9238,gene12617,gene15721,gene18815,gene20983,gene4454,gene15602,	0.22664
Cellular component	cis-Golgi network	GO:0005801	6	0.0127249	2.53704	6	9	468	1781	gene411,gene18576,gene7132,gene8988,gene18863,gene6270,	0.259906
Cellular component	obsolete endoplasmic reticulum part	GO:0044432	0	0.012922	1.37423	39	108	468	1781	gene7230,gene5473,gene16008,gene15541,gene10597,gene86,gene5584,gene18500,gene12387,gene11795,gene1736,gene17067,gene17961,gene17945,gene5371,gene4880,gene14785,gene14787,gene20416,gene8988,gene8906,gene5859,gene9553,gene12795,gene10946,gene20317,gene5957,gene15882,gene16184,gene16201,gene13153,gene16242,gene9155,gene18808,gene20172,gene12540,gene6270,gene769,gene15691,	0.257494
Cellular component	basolateral part of cell	GO:1990794	3	0.0159004	2.71825	5	7	468	1781	gene18352,gene21170,gene17777,gene11497,gene14456,	0.3093
Cellular component	lateral part of cell	GO:0097574	3	0.0159004	2.71825	5	7	468	1781	gene18352,gene21170,gene17777,gene11497,gene14456,	0.3093
Cellular component	nuclear speck	GO:0016607	4	0.0178068	1.59302	18	43	468	1781	gene21366,gene14251,gene17023,gene13597,gene17893,gene4880,gene7923,gene17777,gene4553,gene18017,gene11497,gene3088,gene13160,gene6922,gene14456,gene6223,gene8872,gene11266,	0.33064
Cellular component	endoplasmic reticulum subcompartment	GO:0098827	4	0.0183694	1.37314	35	97	468	1781	gene5473,gene16008,gene15541,gene10597,gene86,gene5584,gene18500,gene12387,gene11795,gene1736,gene17067,gene17961,gene17945,gene5371,gene4880,gene14785,gene14787,gene20416,gene8988,gene8906,gene5859,gene9553,gene12795,gene10946,gene5957,gene15882,gene16201,gene13153,gene9155,gene18808,gene20172,gene12540,gene6270,gene769,gene15691,	0.246029
Cellular component	membrane protein complex	GO:0098796	3	0.0185142	1.45507	26	68	468	1781	gene20052,gene18576,gene436,gene10545,gene18450,gene86,gene18500,gene18352,gene21170,gene17910,gene17945,gene3594,gene20416,gene7677,gene8988,gene8906,gene4502,gene9553,gene6481,gene15882,gene3055,gene13199,gene9172,gene14432,gene20172,gene16902,	0.24397
Cellular component	coated membrane	GO:0048475	4	0.0191301	1.90278	10	20	468	1781	gene20052,gene436,gene10545,gene3594,gene7677,gene8988,gene4502,gene6481,gene13199,gene16902,	0.233273
Cellular component	membrane coat	GO:0030117	4	0.0191301	1.90278	10	20	468	1781	gene20052,gene436,gene10545,gene3594,gene7677,gene8988,gene4502,gene6481,gene13199,gene16902,	0.233273
Cellular component	Golgi-associated vesicle	GO:0005798	8	0.0191301	1.90278	10	20	468	1781	gene20052,gene6763,gene12480,gene8988,gene8906,gene6481,gene16284,gene5957,gene13199,gene16902,	0.233273
Cellular component	endoplasmic reticulum membrane	GO:0005789	5	0.0227134	1.36199	34	95	468	1781	gene5473,gene16008,gene15541,gene10597,gene86,gene5584,gene18500,gene12387,gene11795,gene1736,gene17067,gene17961,gene17945,gene5371,gene4880,gene14785,gene14787,gene20416,gene8988,gene8906,gene5859,gene9553,gene12795,gene5957,gene15882,gene16201,gene13153,gene9155,gene18808,gene20172,gene12540,gene6270,gene769,gene15691,	0.265098
Cellular component	replication fork protection complex	GO:0031298	4	0.0248392	2.28333	6	10	468	1781	gene5423,gene19902,gene11180,gene18456,gene9238,gene12617,	0.285825
Cellular component	peptidase complex	GO:1905368	4	0.0307948	1.58565	15	36	468	1781	gene86,gene18500,gene3437,gene16628,gene7119,gene18187,gene9459,gene830,gene16411,gene2903,gene15862,gene4611,gene15882,gene12545,gene8884,	0.349436
Cellular component	endopeptidase complex	GO:1905369	5	0.0309688	1.61448	14	33	468	1781	gene86,gene18500,gene16628,gene7119,gene18187,gene9459,gene830,gene16411,gene2903,gene15862,gene4611,gene15882,gene12545,gene8884,	0.346596
Cellular component	replisome	GO:0030894	4	0.031158	2.04915	7	13	468	1781	gene17221,gene6891,gene17937,gene7692,gene15721,gene20983,gene4454,	0.344002
Cellular component	SWI/SNF superfamily-type complex	GO:0070603	5	0.0333311	2.37847	5	8	468	1781	gene14913,gene551,gene18547,gene8347,gene3349,	0.363087
Cellular component	nuclear lumen	GO:0031981	6	0.0338456	1.1163	154	525	468	1781	gene21317,gene13775,gene20057,gene12433,gene7230,gene21366,gene1939,gene414,gene416,gene7221,gene8558,gene4164,gene17221,gene17293,gene9826,gene14251,gene2386,gene5426,gene5423,gene16008,gene6708,gene15510,gene4969,gene13779,gene16889,gene19902,gene3626,gene11180,gene14913,gene13646,gene8693,gene7368,gene18456,gene86,gene551,gene8657,gene11862,gene4274,gene5584,gene6891,gene18547,gene5519,gene154…	0.363841
Cellular component	nuclear outer membrane-endoplasmic reticulum membrane network	GO:0042175	4	0.0344227	1.31876	35	101	468	1781	gene5473,gene16008,gene15541,gene10597,gene86,gene5584,gene18500,gene12387,gene11795,gene1736,gene17067,gene17961,gene17945,gene7119,gene5371,gene4880,gene14785,gene14787,gene20416,gene8988,gene8906,gene5859,gene9553,gene12795,gene5957,gene15882,gene16201,gene13153,gene9155,gene18808,gene20172,gene12540,gene6270,gene769,gene15691,	0.365238
Cellular component	extracellular matrix	GO:0031012	4	0.0354259	1.90278	8	16	468	1781	gene20057,gene8558,gene18603,gene10597,gene12387,gene1736,gene20416,gene15691,	0.371064
Cellular component	endoplasmic reticulum protein-containing complex	GO:0140534	3	0.0354259	1.90278	8	16	468	1781	gene86,gene18500,gene17945,gene20416,gene9553,gene15882,gene16242,gene20172,	0.371064
Cellular component	plasma membrane region	GO:0098590	4	0.0355246	1.3661	28	78	468	1781	gene12433,gene8545,gene436,gene11975,gene6763,gene16008,gene15509,gene10545,gene18352,gene4793,gene21170,gene4041,gene3594,gene3555,gene7908,gene16441,gene15113,gene17777,gene12706,gene6458,gene18947,gene11497,gene18843,gene14456,gene6270,gene15691,gene5788,gene5723,	0.362795
Cellular component	myelin sheath	GO:0043209	3	0.0381875	1.80263	9	19	468	1781	gene20057,gene8558,gene18603,gene86,gene18352,gene21170,gene16284,gene15882,gene9172,	0.385175
Cellular component	basal part of cell	GO:0045178	3	0.0398535	1.7298	10	22	468	1781	gene8545,gene15509,gene18352,gene21170,gene15113,gene17777,gene12706,gene11497,gene18843,gene14456,	0.397077
Cellular component	nuclear envelope	GO:0005635	5	0.0405154	1.42708	21	56	468	1781	gene21317,gene7230,gene6763,gene18603,gene7368,gene8657,gene11862,gene11795,gene17067,gene7159,gene5372,gene5371,gene17872,gene17777,gene11497,gene2882,gene16184,gene16222,gene18822,gene20172,gene16902,	0.398808
Cellular component	nuclear replisome	GO:0043601	5	0.0427472	2.07576	6	11	468	1781	gene17221,gene6891,gene17937,gene15721,gene20983,gene4454,	0.415768
Cellular component	endoplasmic reticulum-Golgi intermediate compartment	GO:0005793	6	0.0485563	1.90278	7	14	468	1781	gene411,gene20515,gene15917,gene8988,gene8906,gene21635,gene5946,	0.461285
Biological process	mRNA processing	GO:0006397	9	7.43937e-06	1.92111	36	72	469	1802	gene9826,gene14251,gene3,gene15487,gene17023,gene2143,gene8282,gene13597,gene17893,gene2259,gene14602,gene16393,gene7680,gene12823,gene8948,gene17744,gene7609,gene8085,gene8279,gene10107,gene9508,gene2085,gene18017,gene2882,gene11319,gene13160,gene6922,gene15794,gene20172,gene8872,gene10755,gene15691,gene11266,gene11257,gene13899,gene1308,	0.0416977
Biological process	protein-DNA complex organization	GO:0071824	6	8.11788e-06	1.60304	63	151	469	1802	gene21366,gene1939,gene416,gene4164,gene16889,gene19902,gene3626,gene11180,gene14913,gene551,gene11862,gene4274,gene5584,gene18547,gene15487,gene16712,gene17093,gene275,gene8347,gene19655,gene9607,gene18369,gene2162,gene3472,gene3437,gene16628,gene5373,gene5371,gene17893,gene4880,gene16578,gene7680,gene8967,gene17777,gene830,gene17744,gene8085,gene14680,gene19373,gene18092,gene2903,gene194,gene33…	0.0227504
Biological process	obsolete cofactor biosynthetic process	GO:0051188	0	8.60969e-06	2.17169	26	46	469	1802	gene20057,gene13765,gene17257,gene416,gene8558,gene18603,gene10597,gene9990,gene20774,gene14118,gene12387,gene1736,gene13503,gene9666,gene18328,gene14033,gene8489,gene5382,gene3585,gene12032,gene21669,gene18947,gene19239,gene18830,gene16235,gene9172,	0.0160858
Biological process	mRNA 3'-end processing	GO:0031124	10	1.76903e-05	3.07377	12	15	469	1802	gene14251,gene15487,gene17023,gene8282,gene13597,gene16393,gene17744,gene8279,gene2882,gene15794,gene15691,gene11257,	0.0247886
Biological process	chromatin organization	GO:0006325	7	0.000131696	1.56762	51	125	469	1802	gene21366,gene1939,gene416,gene16889,gene11180,gene14913,gene551,gene11862,gene4274,gene5584,gene18547,gene15487,gene16712,gene17093,gene275,gene8347,gene19655,gene9607,gene18369,gene2162,gene3437,gene5371,gene17893,gene4880,gene16578,gene7680,gene8967,gene17777,gene17744,gene8085,gene14680,gene19373,gene18092,gene194,gene3349,gene11497,gene4612,gene2882,gene21582,gene12617,gene6169,gene11319,gen…	0.147632
Biological process	RNA splicing, via transesterification reactions with bulged adenosine as nucleophile	GO:0000377	11	0.000142513	1.82963	30	63	469	1802	gene9826,gene14251,gene3,gene15487,gene17023,gene2143,gene13597,gene17893,gene2259,gene14602,gene7680,gene12823,gene17744,gene7609,gene8085,gene10107,gene9508,gene2085,gene18017,gene2882,gene11319,gene13160,gene6922,gene15794,gene8872,gene10755,gene11266,gene11257,gene13899,gene1308,	0.133131
Biological process	mRNA splicing, via spliceosome	GO:0000398	12	0.000142513	1.82963	30	63	469	1802	gene9826,gene14251,gene3,gene15487,gene17023,gene2143,gene13597,gene17893,gene2259,gene14602,gene7680,gene12823,gene17744,gene7609,gene8085,gene10107,gene9508,gene2085,gene18017,gene2882,gene11319,gene13160,gene6922,gene15794,gene8872,gene10755,gene11266,gene11257,gene13899,gene1308,	0.133131
Biological process	regulation of mRNA processing	GO:0050684	9	0.000171755	2.95555	10	13	469	1802	gene14251,gene2143,gene17893,gene14602,gene17744,gene2882,gene6922,gene15691,gene11266,gene13899,	0.120336
Biological process	RNA splicing, via transesterification reactions	GO:0000375	10	0.000203813	1.80104	30	64	469	1802	gene9826,gene14251,gene3,gene15487,gene17023,gene2143,gene13597,gene17893,gene2259,gene14602,gene7680,gene12823,gene17744,gene7609,gene8085,gene10107,gene9508,gene2085,gene18017,gene2882,gene11319,gene13160,gene6922,gene15794,gene8872,gene10755,gene11266,gene11257,gene13899,gene1308,	0.12693
Biological process	obsolete transition metal ion homeostasis	GO:0055076	0	0.000208542	2.44505	14	22	469	1802	gene20057,gene8558,gene15595,gene5435,gene11171,gene14118,gene15913,gene20416,gene8921,gene4603,gene6184,gene9172,gene6270,gene4445,	0.116888
Biological process	chromosome organization	GO:0051276	6	0.000231351	1.39085	80	221	469	1802	gene21366,gene1939,gene416,gene4164,gene17221,gene6763,gene16889,gene19902,gene11180,gene9126,gene14913,gene7368,gene551,gene8657,gene11862,gene5584,gene6891,gene18547,gene5519,gene15487,gene16712,gene17093,gene275,gene8347,gene18340,gene19655,gene9607,gene18369,gene2162,gene2143,gene3472,gene3437,gene17930,gene3401,gene17937,gene7159,gene7119,gene5397,gene5373,gene5371,gene11615,gene17893,gene12…	0.117884
Biological process	organic cyclic compound biosynthetic process	GO:1901362	5	0.000251194	1.2741	128	386	469	1802	gene13707,gene20057,gene13765,gene17257,gene414,gene416,gene11938,gene8558,gene17221,gene8514,gene9826,gene18603,gene5426,gene6708,gene11137,gene3626,gene11180,gene1894,gene14913,gene8693,gene10597,gene9990,gene20774,gene86,gene551,gene8657,gene11862,gene4274,gene14118,gene18547,gene15487,gene16712,gene12387,gene11795,gene17093,gene1736,gene17067,gene8347,gene9666,gene18340,gene18328,gene10400,ge…	0.117328
Biological process	DNA replication	GO:0006260	8	0.000299961	1.7516	31	68	469	1802	gene4164,gene17221,gene5423,gene19902,gene11180,gene6069,gene10597,gene18456,gene5584,gene6891,gene5519,gene15421,gene1736,gene20671,gene3472,gene17937,gene7159,gene15163,gene12185,gene18104,gene17777,gene811,gene2921,gene6458,gene11497,gene9238,gene12617,gene15721,gene20983,gene4454,gene15602,	0.12933
Biological process	obsolete RNA polyadenylation	GO:0043631	0	0.000303517	3.84222	6	6	469	1802	gene8282,gene16393,gene8279,gene15794,gene15691,gene11257,	0.121515
Biological process	mRNA polyadenylation	GO:0006378	11	0.000303517	3.84222	6	6	469	1802	gene8282,gene16393,gene8279,gene15794,gene15691,gene11257,	0.121515
Biological process	obsolete mRNA cleavage	GO:0006379	0	0.000303517	3.84222	6	6	469	1802	gene16393,gene8279,gene2882,gene15794,gene20172,gene11257,	0.121515
Biological process	regulation of RNA splicing	GO:0043484	9	0.000324018	2.56148	12	18	469	1802	gene14251,gene2143,gene8282,gene17893,gene14602,gene17744,gene10107,gene9508,gene6922,gene20172,gene11266,gene13899,	0.106831
Biological process	cellular biosynthetic process	GO:0044249	4	0.000349557	1.14121	259	872	469	1802	gene13707,gene21317,gene20057,gene13765,gene21366,gene1939,gene17257,gene414,gene416,gene11938,gene8558,gene440,gene5496,gene4164,gene17221,gene9868,gene20862,gene5471,gene11975,gene8514,gene4158,gene9826,gene14251,gene18603,gene3,gene5426,gene5423,gene16008,gene6708,gene15510,gene11137,gene4969,gene16889,gene19902,gene3626,gene11180,gene1894,gene11887,gene14913,gene6069,gene13646,gene8693,gene10…	0.108848
Biological process	obsolete coenzyme biosynthetic process	GO:0009108	0	0.00036608	2.02222	20	38	469	1802	gene13765,gene17257,gene416,gene18603,gene10597,gene9990,gene20774,gene14118,gene12387,gene1736,gene13503,gene9666,gene18328,gene8489,gene5382,gene3585,gene18947,gene19239,gene18830,gene16235,	0.107994
Biological process	heterocycle biosynthetic process	GO:0018130	5	0.000379124	1.28074	118	354	469	1802	gene13707,gene13765,gene17257,gene414,gene416,gene11938,gene17221,gene8514,gene9826,gene18603,gene5426,gene6708,gene11137,gene3626,gene11180,gene1894,gene14913,gene8693,gene10597,gene9990,gene20774,gene86,gene551,gene8657,gene11862,gene4274,gene14118,gene18547,gene15487,gene16712,gene12387,gene11795,gene17093,gene1736,gene17067,gene8347,gene9666,gene18340,gene18328,gene10400,gene20671,gene5204,ge…	0.10625
Biological process	obsolete mRNA-containing ribonucleoprotein complex export from nucleus	GO:0071427	0	0.000392755	2.64152	11	16	469	1802	gene14251,gene15487,gene17023,gene13597,gene17872,gene17744,gene5134,gene2882,gene16222,gene16082,gene11257,	0.104828
Biological process	mRNA export from nucleus	GO:0006406	10	0.000392755	2.64152	11	16	469	1802	gene14251,gene15487,gene17023,gene13597,gene17872,gene17744,gene5134,gene2882,gene16222,gene16082,gene11257,	0.104828
Biological process	nucleoside triphosphate biosynthetic process	GO:0009142	9	0.000407446	2.33874	14	23	469	1802	gene13765,gene8693,gene9990,gene86,gene9666,gene5204,gene8489,gene21769,gene17777,gene19373,gene11497,gene15882,gene14456,gene12547,	0.0992928
Biological process	obsolete nucleic acid-templated transcription	GO:0097659	0	0.000431333	1.84722	25	52	469	1802	gene9826,gene5426,gene3626,gene551,gene4274,gene18547,gene15487,gene16712,gene8347,gene3437,gene8282,gene7176,gene18284,gene6675,gene8948,gene3349,gene2882,gene6169,gene15714,gene15794,gene6223,gene16082,gene16080,gene5762,gene11257,	0.100734
Biological process	RNA splicing	GO:0008380	9	0.00043267	1.69058	33	75	469	1802	gene9826,gene14251,gene3,gene15487,gene17023,gene2143,gene8282,gene13597,gene17893,gene2259,gene14602,gene7680,gene12823,gene17744,gene7609,gene8085,gene10107,gene9508,gene2085,gene18017,gene954,gene2882,gene11319,gene13160,gene6922,gene15794,gene20172,gene8872,gene10755,gene11266,gene11257,gene13899,gene1308,	0.0970045
Biological process	DNA strand elongation	GO:0022616	8	0.000462067	2.74444	10	14	469	1802	gene17221,gene19902,gene18456,gene6891,gene15421,gene12185,gene18104,gene811,gene9238,gene15721,	0.0996109
Biological process	DNA strand elongation involved in DNA replication	GO:0006271	9	0.000462067	2.74444	10	14	469	1802	gene17221,gene19902,gene18456,gene6891,gene15421,gene12185,gene18104,gene811,gene9238,gene15721,	0.0996109
Biological process	DNA-templated DNA replication	GO:0006261	9	0.00046288	1.81632	26	55	469	1802	gene4164,gene17221,gene5423,gene19902,gene11180,gene6069,gene10597,gene18456,gene6891,gene5519,gene15421,gene1736,gene3472,gene17937,gene7159,gene15163,gene12185,gene18104,gene811,gene2921,gene6458,gene9238,gene15721,gene20983,gene4454,gene15602,	0.0926587
Biological process	organic substance biosynthetic process	GO:1901576	4	0.000480954	1.13649	260	879	469	1802	gene13707,gene21317,gene20057,gene13765,gene21366,gene1939,gene17257,gene414,gene416,gene11938,gene8558,gene440,gene5496,gene4164,gene17221,gene9868,gene20862,gene5471,gene11975,gene8514,gene4158,gene9826,gene14251,gene18603,gene3,gene5426,gene5423,gene16008,gene6708,gene15510,gene11137,gene4969,gene16889,gene19902,gene3626,gene11180,gene1894,gene11887,gene14913,gene6069,gene13646,gene8693,gene10…	0.0929568
Biological process	monocarboxylic acid biosynthetic process	GO:0072330	8	0.000481276	1.92111	22	44	469	1802	gene13765,gene11887,gene10597,gene9990,gene547,gene12387,gene11768,gene9666,gene4770,gene18294,gene8489,gene11696,gene10242,gene17777,gene12059,gene5837,gene19373,gene11497,gene1586,gene16184,gene14456,gene9283,	0.0899183
Biological process	biosynthetic process	GO:0009058	3	0.000531239	1.1352	260	880	469	1802	gene13707,gene21317,gene20057,gene13765,gene21366,gene1939,gene17257,gene414,gene416,gene11938,gene8558,gene440,gene5496,gene4164,gene17221,gene9868,gene20862,gene5471,gene11975,gene8514,gene4158,gene9826,gene14251,gene18603,gene3,gene5426,gene5423,gene16008,gene6708,gene15510,gene11137,gene4969,gene16889,gene19902,gene3626,gene11180,gene1894,gene11887,gene14913,gene6069,gene13646,gene8693,gene10…	0.0960514
Biological process	alternative mRNA splicing, via spliceosome	GO:0000380	13	0.000540042	3.07377	8	10	469	1802	gene2143,gene13597,gene17893,gene14602,gene17744,gene6922,gene11266,gene13899,	0.0945917
Biological process	chromatin remodeling	GO:0006338	8	0.000586293	1.63997	35	82	469	1802	gene21366,gene1939,gene416,gene16889,gene11180,gene14913,gene551,gene11862,gene4274,gene18547,gene15487,gene16712,gene17093,gene8347,gene19655,gene2162,gene17893,gene7680,gene8967,gene8085,gene19373,gene3349,gene4612,gene2882,gene21582,gene12617,gene6169,gene11319,gene15794,gene18815,gene6223,gene8832,gene4418,gene11266,gene15602,	0.099581
Biological process	nucleobase-containing compound biosynthetic process	GO:0034654	6	0.000603817	1.27697	113	340	469	1802	gene13707,gene13765,gene414,gene11938,gene17221,gene8514,gene9826,gene5426,gene6708,gene11137,gene3626,gene11180,gene1894,gene14913,gene8693,gene10597,gene9990,gene86,gene551,gene8657,gene11862,gene4274,gene14118,gene18547,gene15487,gene16712,gene12387,gene11795,gene17093,gene1736,gene17067,gene8347,gene9666,gene18340,gene18328,gene10400,gene20671,gene5204,gene3437,gene16628,gene8282,gene17937,ge…	0.099541
Biological process	nuclear DNA replication	GO:0033260	11	0.00074792	2.24129	14	24	469	1802	gene17221,gene5423,gene19902,gene11180,gene6891,gene5519,gene17937,gene15163,gene12185,gene18104,gene9238,gene15721,gene20983,gene15602,	0.119774
Biological process	fatty acid biosynthetic process	GO:0006633	9	0.00074792	2.24129	14	24	469	1802	gene11887,gene10597,gene12387,gene11768,gene4770,gene18294,gene11696,gene17777,gene12059,gene5837,gene19373,gene11497,gene14456,gene9283,	0.119774
Biological process	aromatic compound biosynthetic process	GO:0019438	5	0.000836302	1.26593	114	346	469	1802	gene13707,gene13765,gene414,gene11938,gene17221,gene8514,gene9826,gene18603,gene5426,gene6708,gene11137,gene3626,gene11180,gene1894,gene14913,gene8693,gene10597,gene9990,gene86,gene551,gene8657,gene11862,gene4274,gene14118,gene18547,gene15487,gene16712,gene12387,gene11795,gene17093,gene1736,gene17067,gene8347,gene9666,gene18340,gene18328,gene10400,gene20671,gene5204,gene3437,gene16628,gene8282,ge…	0.126688
Biological process	organophosphate biosynthetic process	GO:0090407	6	0.00100106	1.50348	45	115	469	1802	gene21317,gene13765,gene17257,gene416,gene5471,gene8693,gene10597,gene9990,gene20774,gene86,gene18500,gene14118,gene16721,gene12387,gene1736,gene9666,gene18328,gene5204,gene3437,gene8489,gene4041,gene5372,gene5371,gene5382,gene3585,gene14785,gene14787,gene1510,gene21769,gene17777,gene17742,gene5859,gene4515,gene19373,gene18947,gene5981,gene11497,gene15882,gene19239,gene18830,gene16235,gene14456,g…	0.147656
Biological process	double-strand break repair via break-induced replication	GO:0000727	11	0.00117547	3.84222	5	5	469	1802	gene5423,gene19902,gene11180,gene18456,gene9238,	0.168937
Biological process	purine nucleoside triphosphate biosynthetic process	GO:0009145	10	0.00129246	2.30533	12	20	469	1802	gene13765,gene8693,gene9990,gene86,gene9666,gene8489,gene21769,gene17777,gene19373,gene11497,gene15882,gene14456,	0.181105
Biological process	nucleoside triphosphate metabolic process	GO:0009141	8	0.00129799	1.87425	20	41	469	1802	gene13765,gene17257,gene416,gene8693,gene9990,gene86,gene11862,gene5584,gene7020,gene9666,gene5204,gene21170,gene8489,gene21769,gene17777,gene19373,gene11497,gene15882,gene14456,gene12547,	0.177445
Biological process	organic cyclic compound metabolic process	GO:1901360	4	0.00133124	1.14843	217	726	469	1802	gene13707,gene20057,gene13765,gene21366,gene1939,gene17257,gene414,gene416,gene11938,gene8558,gene4164,gene17221,gene11975,gene8514,gene4158,gene9826,gene15595,gene14251,gene9805,gene18603,gene2386,gene3,gene5426,gene5423,gene6708,gene15510,gene11137,gene4969,gene16889,gene19902,gene3626,gene11180,gene1894,gene16854,gene10579,gene14913,gene6069,gene13646,gene8693,gene10597,gene9990,gene20774,gene…	0.177657
Biological process	regulation of mRNA splicing, via spliceosome	GO:0048024	10	0.00153085	2.79434	8	11	469	1802	gene14251,gene2143,gene17893,gene14602,gene17744,gene6922,gene11266,gene13899,	0.199544
Biological process	endoplasmic reticulum to Golgi vesicle-mediated transport	GO:0006888	7	0.00158329	1.92111	18	36	469	1802	gene20052,gene411,gene18576,gene12480,gene86,gene16713,gene12326,gene20515,gene15917,gene8988,gene8906,gene6481,gene16284,gene21635,gene5946,gene15882,gene13199,gene16902,	0.20169
Biological process	telomere organization	GO:0032200	7	0.00158329	1.92111	18	36	469	1802	gene4164,gene17221,gene11180,gene5519,gene15487,gene3472,gene17937,gene11615,gene12185,gene18104,gene4553,gene2921,gene5134,gene5981,gene4612,gene15721,gene18815,gene20983,	0.20169
Biological process	obsolete metal ion homeostasis	GO:0055065	0	0.00163746	1.73987	24	53	469	1802	gene20057,gene8545,gene8558,gene5473,gene15595,gene5435,gene18603,gene16008,gene11171,gene14118,gene13507,gene18352,gene21170,gene15913,gene20416,gene21769,gene8921,gene15002,gene4603,gene6184,gene21531,gene9172,gene6270,gene4445,	0.199521
Biological process	purine ribonucleoside triphosphate biosynthetic process	GO:0009206	11	0.00168768	2.34802	11	18	469	1802	gene13765,gene9990,gene86,gene9666,gene8489,gene21769,gene17777,gene19373,gene11497,gene15882,gene14456,	0.201265
Biological process	mRNA transport	GO:0051028	9	0.00168768	2.34802	11	18	469	1802	gene14251,gene15487,gene17023,gene13597,gene17872,gene17744,gene5134,gene2882,gene16222,gene16082,gene11257,	0.201265
Biological process	obsolete iron ion homeostasis	GO:0055072	0	0.00168768	2.34802	11	18	469	1802	gene20057,gene8558,gene5435,gene11171,gene14118,gene20416,gene8921,gene4603,gene6184,gene9172,gene4445,	0.201265
Biological process	ATP biosynthetic process	GO:0006754	12	0.00168768	2.34802	11	18	469	1802	gene13765,gene9990,gene86,gene9666,gene8489,gene21769,gene17777,gene19373,gene11497,gene15882,gene14456,	0.201265
Biological process	regulation of alternative mRNA splicing, via spliceosome	GO:0000381	11	0.00169298	2.98839	7	9	469	1802	gene2143,gene17893,gene14602,gene17744,gene6922,gene11266,gene13899,	0.186061
Biological process	nucleoside phosphate catabolic process	GO:1901292	8	0.00173574	2.17169	13	23	469	1802	gene13765,gene9990,gene86,gene9666,gene20671,gene8489,gene17777,gene4553,gene19373,gene11497,gene15882,gene21531,gene14456,	0.187093
Biological process	nucleotide catabolic process	GO:0009166	9	0.00173574	2.17169	13	23	469	1802	gene13765,gene9990,gene86,gene9666,gene20671,gene8489,gene17777,gene4553,gene19373,gene11497,gene15882,gene21531,gene14456,	0.187093
Biological process	RNA 3'-end processing	GO:0031123	9	0.00173574	2.17169	13	23	469	1802	gene14251,gene15487,gene17023,gene8282,gene13597,gene16393,gene8967,gene17744,gene8279,gene2882,gene15794,gene15691,gene11257,	0.187093
Biological process	nucleoside phosphate biosynthetic process	GO:1901293	8	0.00176781	1.63859	29	68	469	1802	gene13765,gene8693,gene10597,gene9990,gene86,gene14118,gene12387,gene1736,gene9666,gene18328,gene5204,gene3437,gene8489,gene5382,gene3585,gene14787,gene1510,gene21769,gene17777,gene17742,gene19373,gene5981,gene11497,gene15882,gene19239,gene18830,gene16235,gene14456,gene12547,	0.180156
Biological process	regulation of cellular biosynthetic process	GO:0031326	6	0.00190114	1.21429	134	424	469	1802	gene21317,gene20057,gene21366,gene1939,gene11938,gene8558,gene440,gene5496,gene5471,gene11975,gene8514,gene4158,gene14251,gene16008,gene6708,gene15510,gene11137,gene16889,gene3626,gene11180,gene1894,gene14913,gene6069,gene13646,gene8693,gene10597,gene7368,gene86,gene551,gene8657,gene11862,gene4274,gene5584,gene9912,gene4210,gene18547,gene15487,gene16712,gene15402,gene11795,gene17093,gene1736,gene…	0.190284
Biological process	regulation of biosynthetic process	GO:0009889	5	0.00198689	1.21191	135	428	469	1802	gene21317,gene20057,gene21366,gene1939,gene11938,gene8558,gene440,gene5496,gene5471,gene11975,gene8514,gene4158,gene14251,gene16008,gene6708,gene15510,gene11137,gene16889,gene3626,gene11180,gene1894,gene14913,gene6069,gene13646,gene8693,gene10597,gene7368,gene86,gene551,gene8657,gene11862,gene4274,gene5584,gene9912,gene4210,gene18547,gene15487,gene16712,gene15402,gene11795,gene17093,gene1736,gene…	0.195378
Biological process	regulation of macromolecule biosynthetic process	GO:0010556	7	0.00214539	1.2199	127	400	469	1802	gene21317,gene20057,gene21366,gene1939,gene11938,gene8558,gene440,gene5496,gene5471,gene11975,gene8514,gene4158,gene14251,gene16008,gene6708,gene15510,gene11137,gene16889,gene3626,gene11180,gene1894,gene14913,gene6069,gene13646,gene8693,gene10597,gene7368,gene551,gene8657,gene11862,gene4274,gene5584,gene4210,gene18547,gene15487,gene16712,gene15402,gene11795,gene17093,gene1736,gene17067,gene8347,g…	0.207327
Biological process	ERAD pathway	GO:0036503	9	0.00218878	2.40139	10	16	469	1802	gene7232,gene86,gene16628,gene830,gene9553,gene2903,gene15882,gene16201,gene16902,gene8884,	0.207934
Biological process	nucleobase-containing compound metabolic process	GO:0006139	5	0.00222647	1.15151	199	664	469	1802	gene13707,gene13765,gene21366,gene1939,gene17257,gene414,gene416,gene11938,gene4164,gene17221,gene11975,gene8514,gene4158,gene9826,gene14251,gene9805,gene2386,gene3,gene5426,gene5423,gene6708,gene15510,gene11137,gene4969,gene16889,gene19902,gene3626,gene11180,gene1894,gene16854,gene10579,gene14913,gene6069,gene13646,gene8693,gene10597,gene9990,gene18456,gene86,gene551,gene8657,gene11862,gene4274,…	0.207989
Biological process	organophosphate metabolic process	GO:0019637	5	0.00226554	1.35989	63	178	469	1802	gene21317,gene13765,gene17257,gene416,gene7221,gene9868,gene5471,gene16008,gene8693,gene10597,gene9990,gene20774,gene86,gene11862,gene5584,gene18500,gene14118,gene16721,gene12387,gene1736,gene21150,gene7020,gene9666,gene18328,gene20671,gene5204,gene3437,gene21170,gene12281,gene8489,gene4041,gene5372,gene5371,gene5382,gene19577,gene3585,gene14785,gene14787,gene1510,gene21769,gene17777,gene17742,ge…	0.208169
Biological process	purine ribonucleotide biosynthetic process	GO:0009152	11	0.00253905	1.82505	19	40	469	1802	gene13765,gene8693,gene10597,gene9990,gene86,gene12387,gene1736,gene9666,gene8489,gene5382,gene21769,gene17777,gene17742,gene19373,gene11497,gene15882,gene19239,gene16235,gene14456,	0.229538
Biological process	double-strand break repair	GO:0006302	9	0.00253905	1.82505	19	40	469	1802	gene4164,gene5423,gene19902,gene11180,gene18456,gene86,gene551,gene5584,gene18547,gene5519,gene15421,gene3472,gene16578,gene4553,gene2921,gene5981,gene15862,gene15882,gene9238,	0.229538
Biological process	telomere maintenance	GO:0000723	8	0.00254162	1.98735	15	29	469	1802	gene4164,gene17221,gene5519,gene3472,gene17937,gene11615,gene12185,gene18104,gene4553,gene2921,gene5134,gene5981,gene4612,gene15721,gene20983,	0.22259
Biological process	heterocycle metabolic process	GO:0046483	4	0.0027434	1.14425	204	685	469	1802	gene13707,gene13765,gene21366,gene1939,gene17257,gene414,gene416,gene11938,gene4164,gene17221,gene11975,gene8514,gene4158,gene9826,gene15595,gene14251,gene9805,gene18603,gene2386,gene3,gene5426,gene5423,gene6708,gene15510,gene11137,gene4969,gene16889,gene19902,gene3626,gene11180,gene1894,gene16854,gene10579,gene14913,gene6069,gene13646,gene8693,gene10597,gene9990,gene20774,gene18456,gene86,gene55…	0.236565
Biological process	hormone biosynthetic process	GO:0042446	6	0.00281056	2.47	9	14	469	1802	gene11887,gene9912,gene11768,gene18352,gene4770,gene21170,gene11696,gene12059,gene18907,	0.238685
Biological process	ubiquitin-dependent ERAD pathway	GO:0030433	11	0.00281056	2.47	9	14	469	1802	gene7232,gene86,gene16628,gene830,gene9553,gene2903,gene15882,gene16902,gene8884,	0.238685
Biological process	positive regulation of cellular biosynthetic process	GO:0031328	7	0.00282064	1.3249	70	203	469	1802	gene20057,gene11938,gene8558,gene5471,gene11975,gene14251,gene15510,gene11137,gene11180,gene14913,gene13646,gene7368,gene86,gene8657,gene11862,gene4274,gene5584,gene9912,gene16712,gene11795,gene17093,gene17067,gene8347,gene18340,gene10400,gene3437,gene16628,gene18284,gene7159,gene21019,gene5397,gene5372,gene5371,gene11615,gene12185,gene4880,gene1793,gene1510,gene12874,gene18104,gene21769,gene1644…	0.232496
Biological process	regulation of macromolecule metabolic process	GO:0060255	5	0.00282215	1.16615	173	570	469	1802	gene21317,gene21313,gene20057,gene7230,gene7232,gene21366,gene1939,gene7221,gene11938,gene8558,gene440,gene5496,gene4164,gene17293,gene5471,gene11975,gene8514,gene4158,gene14251,gene16008,gene6708,gene15510,gene11137,gene16889,gene3626,gene11180,gene1894,gene14913,gene6069,gene13646,gene8693,gene10597,gene7368,gene86,gene551,gene8657,gene11862,gene4274,gene5584,gene9912,gene4210,gene11904,gene185…	0.229248
Biological process	cellular homeostasis	GO:0019725	3	0.00303988	1.44926	43	114	469	1802	gene20057,gene8545,gene8558,gene17221,gene5473,gene6763,gene20926,gene18603,gene16008,gene15509,gene11171,gene1171,gene14118,gene5519,gene3789,gene13507,gene18352,gene21170,gene17937,gene4041,gene12185,gene15256,gene9459,gene18104,gene20416,gene19415,gene21769,gene15113,gene17777,gene8921,gene3349,gene15002,gene4603,gene11497,gene21531,gene9172,gene15721,gene14456,gene20172,gene6270,gene8884,gene…	0.243408
Biological process	nucleotide biosynthetic process	GO:0009165	9	0.00304188	1.6057	28	67	469	1802	gene13765,gene8693,gene10597,gene9990,gene86,gene14118,gene12387,gene1736,gene9666,gene18328,gene5204,gene3437,gene8489,gene5382,gene3585,gene14787,gene1510,gene21769,gene17777,gene17742,gene19373,gene5981,gene11497,gene15882,gene19239,gene18830,gene16235,gene14456,	0.240137
Biological process	obsolete coenzyme metabolic process	GO:0006732	0	0.0030617	1.62094	27	64	469	1802	gene13765,gene17257,gene416,gene18603,gene10597,gene9990,gene20774,gene86,gene14118,gene12387,gene1736,gene13503,gene9666,gene18328,gene12281,gene8489,gene5382,gene3585,gene12706,gene18947,gene15882,gene18907,gene19239,gene18843,gene18830,gene16235,gene15691,	0.238345
Biological process	ribonucleoside triphosphate biosynthetic process	GO:0009201	10	0.00308135	2.22444	11	19	469	1802	gene13765,gene9990,gene86,gene9666,gene8489,gene21769,gene17777,gene19373,gene11497,gene15882,gene14456,	0.236588
Biological process	nucleoside phosphate metabolic process	GO:0006753	7	0.00317007	1.45381	42	111	469	1802	gene13765,gene17257,gene416,gene8693,gene10597,gene9990,gene86,gene11862,gene5584,gene14118,gene12387,gene1736,gene21150,gene7020,gene9666,gene18328,gene20671,gene5204,gene3437,gene21170,gene12281,gene8489,gene5382,gene3585,gene14787,gene1510,gene21769,gene17777,gene17742,gene4553,gene19373,gene5981,gene11497,gene15882,gene18907,gene19239,gene21531,gene18830,gene16235,gene15794,gene14456,gene1254…	0.240112
Biological process	positive regulation of biosynthetic process	GO:0009891	6	0.00326116	1.31841	70	204	469	1802	gene20057,gene11938,gene8558,gene5471,gene11975,gene14251,gene15510,gene11137,gene11180,gene14913,gene13646,gene7368,gene86,gene8657,gene11862,gene4274,gene5584,gene9912,gene16712,gene11795,gene17093,gene17067,gene8347,gene18340,gene10400,gene3437,gene16628,gene18284,gene7159,gene21019,gene5397,gene5372,gene5371,gene11615,gene12185,gene4880,gene1793,gene1510,gene12874,gene18104,gene21769,gene1644…	0.243717
Biological process	purine nucleoside triphosphate metabolic process	GO:0009144	9	0.00341379	1.82	18	38	469	1802	gene13765,gene17257,gene416,gene8693,gene9990,gene86,gene11862,gene5584,gene7020,gene9666,gene21170,gene8489,gene21769,gene17777,gene19373,gene11497,gene15882,gene14456,	0.251767
Biological process	cell cycle DNA replication	GO:0044786	10	0.00341379	1.82	18	38	469	1802	gene17221,gene5423,gene19902,gene11180,gene6069,gene10597,gene6891,gene5519,gene1736,gene17937,gene7159,gene15163,gene12185,gene18104,gene9238,gene15721,gene20983,gene15602,	0.251767
Biological process	ribonucleoprotein complex localization	GO:0071166	4	0.00343183	1.99226	14	27	469	1802	gene14251,gene11862,gene15487,gene17023,gene13597,gene17872,gene17744,gene5810,gene19373,gene5134,gene2882,gene16222,gene16082,gene11257,	0.246608
Biological process	obsolete ribonucleoprotein complex export from nucleus	GO:0071426	0	0.00343183	1.99226	14	27	469	1802	gene14251,gene11862,gene15487,gene17023,gene13597,gene17872,gene17744,gene5810,gene19373,gene5134,gene2882,gene16222,gene16082,gene11257,	0.246608
Biological process	RNA export from nucleus	GO:0006405	9	0.00343183	1.99226	14	27	469	1802	gene14251,gene11862,gene15487,gene17023,gene13597,gene17872,gene17744,gene5810,gene19373,gene5134,gene2882,gene16222,gene16082,gene11257,	0.246608
Biological process	carbohydrate derivative biosynthetic process	GO:1901137	5	0.0035306	1.52763	33	83	469	1802	gene13707,gene13765,gene11938,gene8693,gene10597,gene9990,gene86,gene18500,gene16721,gene12387,gene1736,gene9666,gene6561,gene5204,gene12982,gene8489,gene5382,gene3585,gene21769,gene17777,gene17742,gene5859,gene19373,gene18947,gene11497,gene15882,gene18907,gene19239,gene13153,gene16235,gene9155,gene14456,gene769,	0.244309
Biological process	nucleoside diphosphate catabolic process	GO:0009134	9	0.00355422	2.56148	8	12	469	1802	gene13765,gene9990,gene9666,gene8489,gene17777,gene19373,gene11497,gene14456,	0.242944
Biological process	purine nucleoside diphosphate catabolic process	GO:0009137	10	0.00355422	2.56148	8	12	469	1802	gene13765,gene9990,gene9666,gene8489,gene17777,gene19373,gene11497,gene14456,	0.242944
Biological process	purine ribonucleoside diphosphate catabolic process	GO:0009181	11	0.00355422	2.56148	8	12	469	1802	gene13765,gene9990,gene9666,gene8489,gene17777,gene19373,gene11497,gene14456,	0.242944
Biological process	ribonucleoside diphosphate catabolic process	GO:0009191	10	0.00355422	2.56148	8	12	469	1802	gene13765,gene9990,gene9666,gene8489,gene17777,gene19373,gene11497,gene14456,	0.242944
Biological process	mitotic DNA replication	GO:1902969	12	0.00355422	2.56148	8	12	469	1802	gene17221,gene5423,gene19902,gene11180,gene6891,gene15163,gene9238,gene15602,	0.242944
Biological process	pyridine nucleotide catabolic process	GO:0019364	10	0.00355422	2.56148	8	12	469	1802	gene13765,gene9990,gene9666,gene8489,gene17777,gene19373,gene11497,gene14456,	0.242944
Biological process	ADP metabolic process	GO:0046031	11	0.00355422	2.56148	8	12	469	1802	gene13765,gene9990,gene9666,gene8489,gene17777,gene19373,gene11497,gene14456,	0.242944
Biological process	ADP catabolic process	GO:0046032	12	0.00355422	2.56148	8	12	469	1802	gene13765,gene9990,gene9666,gene8489,gene17777,gene19373,gene11497,gene14456,	0.242944
Biological process	glycolytic process	GO:0006096	13	0.00355422	2.56148	8	12	469	1802	gene13765,gene9990,gene9666,gene8489,gene17777,gene19373,gene11497,gene14456,	0.242944
Biological process	pyridine-containing compound catabolic process	GO:0072526	6	0.00355422	2.56148	8	12	469	1802	gene13765,gene9990,gene9666,gene8489,gene17777,gene19373,gene11497,gene14456,	0.242944
Biological process	obsolete cofactor metabolic process	GO:0051186	0	0.00368678	1.43666	43	115	469	1802	gene20057,gene13765,gene17257,gene416,gene8558,gene20926,gene18603,gene20083,gene10597,gene9990,gene20774,gene86,gene14118,gene19841,gene12387,gene1736,gene13503,gene9666,gene18328,gene14033,gene12281,gene8489,gene5382,gene3585,gene15256,gene12032,gene21669,gene12706,gene18947,gene4603,gene18930,gene15882,gene18907,gene6184,gene19239,gene18843,gene18830,gene16235,gene10905,gene9172,gene15691,gene…	0.224613
Biological process	ribonucleotide biosynthetic process	GO:0009260	10	0.00376565	1.74646	20	44	469	1802	gene13765,gene8693,gene10597,gene9990,gene86,gene12387,gene1736,gene9666,gene8489,gene5382,gene3585,gene21769,gene17777,gene17742,gene19373,gene11497,gene15882,gene19239,gene16235,gene14456,	0.226951
Biological process	ribose phosphate biosynthetic process	GO:0046390	7	0.00376565	1.74646	20	44	469	1802	gene13765,gene8693,gene10597,gene9990,gene86,gene12387,gene1736,gene9666,gene8489,gene5382,gene3585,gene21769,gene17777,gene17742,gene19373,gene11497,gene15882,gene19239,gene16235,gene14456,	0.226951
Biological process	purine ribonucleotide metabolic process	GO:0009150	10	0.00393372	1.58209	28	68	469	1802	gene13765,gene17257,gene416,gene8693,gene10597,gene9990,gene86,gene11862,gene5584,gene12387,gene1736,gene21150,gene7020,gene9666,gene21170,gene8489,gene5382,gene21769,gene17777,gene17742,gene19373,gene11497,gene15882,gene18907,gene19239,gene21531,gene16235,gene14456,	0.23209
Biological process	cellular aromatic compound metabolic process	GO:0006725	4	0.00416779	1.13698	203	686	469	1802	gene13707,gene13765,gene21366,gene1939,gene17257,gene414,gene416,gene11938,gene4164,gene17221,gene11975,gene8514,gene4158,gene9826,gene15595,gene14251,gene9805,gene18603,gene2386,gene3,gene5426,gene5423,gene6708,gene15510,gene11137,gene4969,gene16889,gene19902,gene3626,gene11180,gene1894,gene16854,gene10579,gene14913,gene6069,gene13646,gene8693,gene10597,gene9990,gene18456,gene86,gene551,gene8657…	0.243338
Biological process	positive regulation of purine nucleotide metabolic process	GO:1900544	10	0.00438316	2.68955	7	10	469	1802	gene86,gene5584,gene21769,gene17777,gene11497,gene15882,gene14456,	0.253274
Biological process	regulation of ATP biosynthetic process	GO:2001169	11	0.00438316	2.68955	7	10	469	1802	gene86,gene21769,gene17777,gene19373,gene11497,gene15882,gene14456,	0.253274
Biological process	positive regulation of ATP metabolic process	GO:1903580	11	0.00438316	2.68955	7	10	469	1802	gene86,gene5584,gene21769,gene17777,gene11497,gene15882,gene14456,	0.253274
Biological process	positive regulation of nucleotide metabolic process	GO:0045981	9	0.00438316	2.68955	7	10	469	1802	gene86,gene5584,gene21769,gene17777,gene11497,gene15882,gene14456,	0.253274
Biological process	purine ribonucleoside triphosphate metabolic process	GO:0009205	10	0.00459173	1.81438	17	36	469	1802	gene13765,gene17257,gene416,gene9990,gene86,gene11862,gene5584,gene7020,gene9666,gene21170,gene8489,gene21769,gene17777,gene19373,gene11497,gene15882,gene14456,	0.240529
Biological process	nucleobase-containing small molecule metabolic process	GO:0055086	6	0.00473888	1.38433	49	136	469	1802	gene13707,gene13765,gene17257,gene416,gene11938,gene8693,gene10597,gene9990,gene86,gene11862,gene5584,gene14118,gene12387,gene1736,gene21150,gene7020,gene9666,gene18328,gene20671,gene5204,gene3437,gene21170,gene12281,gene12982,gene8489,gene5382,gene3585,gene14787,gene1510,gene21769,gene17777,gene17742,gene4553,gene19373,gene12706,gene5981,gene11497,gene15882,gene18907,gene19239,gene21531,gene1884…	0.245939
Biological process	nucleotide metabolic process	GO:0009117	8	0.00486812	1.4321	41	110	469	1802	gene13765,gene17257,gene416,gene8693,gene10597,gene9990,gene86,gene11862,gene5584,gene14118,gene12387,gene1736,gene21150,gene7020,gene9666,gene18328,gene20671,gene5204,gene3437,gene21170,gene12281,gene8489,gene5382,gene3585,gene14787,gene1510,gene21769,gene17777,gene17742,gene4553,gene19373,gene5981,gene11497,gene15882,gene18907,gene19239,gene21531,gene18830,gene16235,gene15794,gene14456,	0.250328
Biological process	ribonucleotide metabolic process	GO:0009259	9	0.0049292	1.54756	29	72	469	1802	gene13765,gene17257,gene416,gene8693,gene10597,gene9990,gene86,gene11862,gene5584,gene12387,gene1736,gene21150,gene7020,gene9666,gene21170,gene8489,gene5382,gene3585,gene21769,gene17777,gene17742,gene19373,gene11497,gene15882,gene18907,gene19239,gene21531,gene16235,gene14456,	0.251165
Biological process	ribose phosphate metabolic process	GO:0019693	6	0.0049292	1.54756	29	72	469	1802	gene13765,gene17257,gene416,gene8693,gene10597,gene9990,gene86,gene11862,gene5584,gene12387,gene1736,gene21150,gene7020,gene9666,gene21170,gene8489,gene5382,gene3585,gene21769,gene17777,gene17742,gene19373,gene11497,gene15882,gene18907,gene19239,gene21531,gene16235,gene14456,	0.251165
Biological process	positive regulation of gene expression	GO:0010628	9	0.00495643	1.33256	60	173	469	1802	gene20057,gene11938,gene8558,gene5471,gene11975,gene14251,gene15510,gene11137,gene11180,gene14913,gene13646,gene7368,gene8657,gene11862,gene4274,gene5584,gene16712,gene11795,gene17093,gene17067,gene8347,gene18340,gene10400,gene3437,gene16628,gene18284,gene21019,gene5397,gene5372,gene5371,gene4880,gene1793,gene1510,gene12874,gene16441,gene17777,gene830,gene17744,gene19373,gene2903,gene10107,gene19…	0.248043
Biological process	positive regulation of macromolecule biosynthetic process	GO:0010557	8	0.00500424	1.31444	65	190	469	1802	gene20057,gene11938,gene8558,gene5471,gene11975,gene14251,gene15510,gene11137,gene11180,gene14913,gene13646,gene7368,gene8657,gene11862,gene4274,gene5584,gene16712,gene11795,gene17093,gene17067,gene8347,gene18340,gene10400,gene3437,gene16628,gene18284,gene7159,gene21019,gene5397,gene5372,gene5371,gene11615,gene12185,gene4880,gene1793,gene1510,gene12874,gene18104,gene16441,gene17777,gene830,gene17…	0.248219
Biological process	spliceosomal complex assembly	GO:0000245	8	0.00516562	2.88166	6	8	469	1802	gene13597,gene11319,gene6922,gene8872,gene13899,gene1308,	0.253976
Biological process	glycolipid biosynthetic process	GO:0009247	8	0.00516562	2.88166	6	8	469	1802	gene18500,gene16721,gene17777,gene5859,gene11497,gene14456,	0.253976
Biological process	NADH metabolic process	GO:0006734	12	0.00516562	2.88166	6	8	469	1802	gene9990,gene86,gene9666,gene12281,gene8489,gene15882,	0.253976
Biological process	purine nucleotide biosynthetic process	GO:0006164	10	0.00526288	1.68097	21	48	469	1802	gene13765,gene8693,gene10597,gene9990,gene86,gene14118,gene12387,gene1736,gene9666,gene18328,gene8489,gene5382,gene21769,gene17777,gene17742,gene19373,gene11497,gene15882,gene19239,gene16235,gene14456,	0.252124
Biological process	cholesterol metabolic process	GO:0008203	7	0.005427	2.30533	9	15	469	1802	gene20057,gene8558,gene11862,gene17777,gene11497,gene1586,gene18907,gene14456,gene7510,	0.257782
Biological process	nucleoside diphosphate metabolic process	GO:0009132	8	0.005427	2.30533	9	15	469	1802	gene13765,gene9990,gene9666,gene5204,gene8489,gene17777,gene19373,gene11497,gene14456,	0.257782
Biological process	jasmonic acid metabolic process	GO:0009694	10	0.00553525	3.20185	5	6	469	1802	gene11887,gene11768,gene4770,gene11696,gene12059,	0.258542
Biological process	jasmonic acid biosynthetic process	GO:0009695	11	0.00553525	3.20185	5	6	469	1802	gene11887,gene11768,gene4770,gene11696,gene12059,	0.258542
Biological process	smooth muscle contraction	GO:0006939	6	0.00553525	3.20185	5	6	469	1802	gene20057,gene8558,gene21170,gene3555,gene1512,	0.258542
Biological process	DNA repair	GO:0006281	8	0.00559718	1.41555	42	114	469	1802	gene21366,gene414,gene4164,gene9826,gene2386,gene5423,gene19902,gene11180,gene10579,gene18456,gene86,gene551,gene4274,gene5584,gene6891,gene18547,gene5519,gene15487,gene15421,gene19655,gene18369,gene2143,gene3472,gene12185,gene16578,gene7692,gene18104,gene811,gene4553,gene2921,gene3349,gene5981,gene15862,gene15882,gene9238,gene21571,gene3896,gene15721,gene13108,gene20983,gene16082,gene4454,	0.255059
Biological process	regulation of gene expression	GO:0010468	8	0.00573825	1.2026	118	377	469	1802	gene21317,gene20057,gene21366,gene1939,gene11938,gene8558,gene440,gene5496,gene5471,gene11975,gene8514,gene4158,gene14251,gene16008,gene6708,gene15510,gene11137,gene16889,gene3626,gene11180,gene1894,gene14913,gene13646,gene8693,gene7368,gene551,gene8657,gene11862,gene4274,gene5584,gene4210,gene18547,gene15487,gene16712,gene15402,gene11795,gene17093,gene17067,gene8347,gene7020,gene18340,gene8312,g…	0.259378
Biological process	positive regulation of nucleobase-containing compound metabolic process	GO:0045935	7	0.00592879	1.31612	62	181	469	1802	gene11938,gene4164,gene11975,gene4158,gene14251,gene11137,gene11180,gene14913,gene86,gene8657,gene11862,gene4274,gene5584,gene5519,gene16712,gene11795,gene17093,gene17067,gene8347,gene7020,gene18340,gene10400,gene3472,gene3437,gene16628,gene18284,gene7159,gene5397,gene5372,gene5371,gene11615,gene12185,gene16578,gene1510,gene12874,gene18104,gene5016,gene8967,gene21769,gene17777,gene830,gene17744,g…	0.265847
Biological process	macromolecule biosynthetic process	GO:0009059	5	0.00607906	1.12844	205	698	469	1802	gene21317,gene20057,gene21366,gene1939,gene414,gene11938,gene8558,gene440,gene5496,gene4164,gene17221,gene20862,gene5471,gene11975,gene8514,gene4158,gene9826,gene14251,gene3,gene5426,gene5423,gene16008,gene6708,gene15510,gene11137,gene4969,gene16889,gene19902,gene3626,gene11180,gene1894,gene14913,gene6069,gene13646,gene8693,gene10597,gene7368,gene17136,gene532,gene18456,gene86,gene551,gene18434,g…	0.270422
Biological process	monoatomic cation homeostasis	GO:0055080	5	0.00638761	1.53689	28	70	469	1802	gene20057,gene8545,gene8558,gene5473,gene15595,gene5435,gene18603,gene16008,gene15509,gene11171,gene14118,gene3789,gene13507,gene18352,gene21170,gene15913,gene20416,gene19415,gene21769,gene15113,gene8921,gene15002,gene4603,gene6184,gene21531,gene9172,gene6270,gene4445,	0.28191
Biological process	ribonucleoside triphosphate metabolic process	GO:0009199	9	0.0064944	1.76534	17	37	469	1802	gene13765,gene17257,gene416,gene9990,gene86,gene11862,gene5584,gene7020,gene9666,gene21170,gene8489,gene21769,gene17777,gene19373,gene11497,gene15882,gene14456,	0.284384
Biological process	epigenetic regulation of gene expression	GO:0040029	9	0.00698098	1.60675	23	55	469	1802	gene21366,gene1939,gene16889,gene11180,gene11862,gene4274,gene15487,gene16712,gene8347,gene17893,gene7680,gene8967,gene8085,gene19373,gene4612,gene2882,gene21582,gene6169,gene11319,gene15794,gene18815,gene6223,gene11266,	0.303321
Biological process	positive regulation of macromolecule metabolic process	GO:0010604	6	0.00701543	1.21213	106	336	469	1802	gene21313,gene20057,gene11938,gene8558,gene4164,gene17293,gene5471,gene11975,gene4158,gene14251,gene16008,gene15510,gene11137,gene11180,gene14913,gene13646,gene7368,gene86,gene8657,gene11862,gene4274,gene5584,gene9912,gene5519,gene16712,gene3711,gene11795,gene17093,gene17067,gene8347,gene7020,gene13507,gene18340,gene17050,gene10400,gene18369,gene3472,gene3437,gene3401,gene16628,gene18284,gene7159…	0.302473
Biological process	intracellular chemical homeostasis	GO:0055082	4	0.0070283	1.48134	32	83	469	1802	gene20057,gene8545,gene8558,gene5473,gene6763,gene18603,gene16008,gene15509,gene11171,gene1171,gene14118,gene3789,gene13507,gene18352,gene21170,gene15256,gene20416,gene19415,gene21769,gene15113,gene17777,gene8921,gene3349,gene15002,gene4603,gene11497,gene21531,gene9172,gene14456,gene20172,gene6270,gene4445,	0.300715
Biological process	purine nucleoside diphosphate metabolic process	GO:0009135	9	0.00715967	2.36444	8	13	469	1802	gene13765,gene9990,gene9666,gene8489,gene17777,gene19373,gene11497,gene14456,	0.304015
Biological process	purine ribonucleoside diphosphate metabolic process	GO:0009179	10	0.00715967	2.36444	8	13	469	1802	gene13765,gene9990,gene9666,gene8489,gene17777,gene19373,gene11497,gene14456,	0.304015
Biological process	ribonucleoside diphosphate metabolic process	GO:0009185	9	0.00715967	2.36444	8	13	469	1802	gene13765,gene9990,gene9666,gene8489,gene17777,gene19373,gene11497,gene14456,	0.304015
Biological process	regulation of ATP metabolic process	GO:1903578	10	0.00715967	2.36444	8	13	469	1802	gene86,gene5584,gene21769,gene17777,gene19373,gene11497,gene15882,gene14456,	0.304015
Biological process	cellular response to stress	GO:0033554	4	0.00733602	1.20917	107	340	469	1802	gene21313,gene20057,gene7232,gene21366,gene414,gene7221,gene8558,gene4164,gene5471,gene5473,gene11975,gene4158,gene9826,gene20926,gene2386,gene5423,gene16008,gene15510,gene11137,gene19902,gene11180,gene10579,gene13646,gene9990,gene18450,gene18456,gene86,gene551,gene8657,gene546,gene547,gene4274,gene5584,gene9912,gene6891,gene18547,gene5519,gene15487,gene15421,gene11795,gene17067,gene9666,gene1965…	0.302341
Biological process	positive regulation of nitrogen compound metabolic process	GO:0051173	6	0.00764018	1.2165	101	319	469	1802	gene21313,gene20057,gene11938,gene8558,gene4164,gene17293,gene5471,gene11975,gene4158,gene14251,gene16008,gene15510,gene11137,gene11180,gene14913,gene13646,gene7368,gene86,gene8657,gene11862,gene4274,gene5584,gene9912,gene5519,gene16712,gene3711,gene11795,gene17093,gene17067,gene8347,gene7020,gene13507,gene18340,gene17050,gene10400,gene18369,gene3472,gene3437,gene3401,gene16628,gene18284,gene7159…	0.312578
Biological process	organophosphate catabolic process	GO:0046434	6	0.00779649	1.85486	14	29	469	1802	gene13765,gene9990,gene86,gene9666,gene20671,gene8489,gene4041,gene17777,gene4553,gene19373,gene11497,gene15882,gene21531,gene14456,	0.316662
Biological process	regulation of nucleobase-containing compound metabolic process	GO:0019219	6	0.008485	1.2127	101	320	469	1802	gene1939,gene11938,gene4164,gene11975,gene8514,gene4158,gene14251,gene6708,gene15510,gene11137,gene3626,gene11180,gene1894,gene14913,gene6069,gene13646,gene10597,gene86,gene551,gene8657,gene11862,gene4274,gene5584,gene18547,gene5519,gene15487,gene16712,gene11795,gene17093,gene1736,gene17067,gene8347,gene7020,gene18340,gene10400,gene2143,gene3472,gene3437,gene16628,gene8282,gene18284,gene7159,gene…	0.342147
Biological process	protein-containing complex localization	GO:0031503	3	0.00887272	1.56294	24	59	469	1802	gene12433,gene6763,gene14251,gene14979,gene11862,gene4210,gene15487,gene16713,gene18340,gene17023,gene13597,gene17872,gene17744,gene8907,gene5810,gene19373,gene5134,gene2882,gene18863,gene16222,gene16902,gene16082,gene11257,gene11254,	0.355226
Biological process	inorganic ion homeostasis	GO:0098771	4	0.00999805	1.4942	28	72	469	1802	gene20057,gene8545,gene8558,gene5473,gene15595,gene5435,gene18603,gene16008,gene15509,gene11171,gene14118,gene3789,gene13507,gene18352,gene21170,gene15913,gene20416,gene19415,gene21769,gene15113,gene8921,gene15002,gene4603,gene6184,gene21531,gene9172,gene6270,gene4445,	0.39744
Biological process	DNA metabolic process	GO:0006259	7	0.010406	1.28074	64	192	469	1802	gene21366,gene414,gene4164,gene17221,gene9826,gene2386,gene5423,gene19902,gene11180,gene10579,gene6069,gene10597,gene18456,gene86,gene551,gene8657,gene11862,gene4274,gene5584,gene6891,gene18547,gene5519,gene15487,gene15421,gene1736,gene8347,gene19655,gene18369,gene20671,gene2143,gene3472,gene17937,gene7159,gene15163,gene11615,gene12185,gene16578,gene7692,gene18104,gene5016,gene17777,gene811,gene4…	0.410744
Biological process	regulation of post-embryonic development	GO:0048580	6	0.0105467	1.84996	13	27	469	1802	gene20057,gene1939,gene8545,gene8558,gene10579,gene8347,gene10400,gene9607,gene17777,gene18092,gene11497,gene18907,gene14456,	0.413387
Biological process	DNA geometric change	GO:0032392	8	0.0115746	2.02222	10	19	469	1802	gene4164,gene19902,gene5519,gene8347,gene2143,gene3472,gene7692,gene5981,gene9238,gene16082,	0.450525
Biological process	DNA duplex unwinding	GO:0032508	9	0.0115746	2.02222	10	19	469	1802	gene4164,gene19902,gene5519,gene8347,gene2143,gene3472,gene7692,gene5981,gene9238,gene16082,	0.450525
Biological process	nucleic acid transport	GO:0050657	7	0.0116922	1.74646	15	33	469	1802	gene411,gene14251,gene11862,gene15487,gene17023,gene13597,gene17872,gene17744,gene5810,gene19373,gene5134,gene2882,gene16222,gene16082,gene11257,	0.448868
Biological process	RNA transport	GO:0050658	8	0.0116922	1.74646	15	33	469	1802	gene411,gene14251,gene11862,gene15487,gene17023,gene13597,gene17872,gene17744,gene5810,gene19373,gene5134,gene2882,gene16222,gene16082,gene11257,	0.448868
Biological process	establishment of RNA localization	GO:0051236	4	0.0116922	1.74646	15	33	469	1802	gene411,gene14251,gene11862,gene15487,gene17023,gene13597,gene17872,gene17744,gene5810,gene19373,gene5134,gene2882,gene16222,gene16082,gene11257,	0.448868
Biological process	regulation of protein metabolic process	GO:0051246	6	0.0118106	1.19638	104	334	469	1802	gene21313,gene20057,gene7230,gene7232,gene7221,gene8558,gene440,gene5496,gene4164,gene17293,gene5471,gene11975,gene4158,gene14251,gene16008,gene15510,gene11137,gene13646,gene7368,gene86,gene8657,gene4274,gene5584,gene9912,gene4210,gene11904,gene3711,gene13507,gene18340,gene8312,gene17050,gene10400,gene9607,gene18369,gene20671,gene3472,gene3437,gene3401,gene17961,gene16628,gene12250,gene7159,gene7…	0.444284
Biological process	obsolete regulation of cellular macromolecule biosynthetic process	GO:2000112	0	0.0119373	1.22382	86	270	469	1802	gene11938,gene440,gene5496,gene8514,gene4158,gene6708,gene11137,gene3626,gene11180,gene1894,gene14913,gene6069,gene10597,gene7368,gene551,gene8657,gene11862,gene4274,gene5584,gene18547,gene15487,gene16712,gene11795,gene17093,gene1736,gene17067,gene8347,gene18340,gene8312,gene10400,gene3437,gene16628,gene12250,gene18284,gene7159,gene7119,gene5397,gene7108,gene5372,gene5371,gene15163,gene11615,gene…	0.446055
Biological process	long-chain fatty acid biosynthetic process	GO:0042759	10	0.0121109	2.56148	6	9	469	1802	gene11887,gene12387,gene11768,gene4770,gene11696,gene12059,	0.449547
Biological process	positive regulation of ATP biosynthetic process	GO:2001171	12	0.0121109	2.56148	6	9	469	1802	gene86,gene21769,gene17777,gene11497,gene15882,gene14456,	0.449547
Biological process	positive regulation of nucleotide biosynthetic process	GO:0030810	10	0.0121109	2.56148	6	9	469	1802	gene86,gene21769,gene17777,gene11497,gene15882,gene14456,	0.449547
Biological process	DNA replication initiation	GO:0006270	8	0.0121109	2.56148	6	9	469	1802	gene17221,gene5423,gene19902,gene11180,gene18456,gene9238,	0.449547
Biological process	intra-Golgi vesicle-mediated transport	GO:0006891	7	0.0121109	2.56148	6	9	469	1802	gene411,gene18576,gene10459,gene8988,gene6481,gene18863,	0.449547
Biological process	positive regulation of purine nucleotide biosynthetic process	GO:1900373	11	0.0121109	2.56148	6	9	469	1802	gene86,gene21769,gene17777,gene11497,gene15882,gene14456,	0.449547
Biological process	DNA conformation change	GO:0071103	7	0.0121486	1.60092	20	48	469	1802	gene21366,gene1939,gene4164,gene19902,gene5584,gene5519,gene17093,gene8347,gene2143,gene3472,gene7692,gene5981,gene4612,gene9238,gene12617,gene18815,gene16082,gene8832,gene4418,gene15602,	0.433714
Biological process	nucleobase-containing compound transport	GO:0015931	6	0.012192	1.67481	17	39	469	1802	gene411,gene14251,gene11862,gene15487,gene17023,gene13597,gene21033,gene17872,gene21769,gene17744,gene5810,gene19373,gene5134,gene2882,gene16222,gene16082,gene11257,	0.432508
Biological process	DNA-templated DNA replication maintenance of fidelity	GO:0045005	8	0.0129585	2.19555	8	14	469	1802	gene4164,gene5519,gene3472,gene811,gene2921,gene9238,gene4454,gene15602,	0.456807
Biological process	regulation of histone modification	GO:0031056	9	0.0129585	2.19555	8	14	469	1802	gene9607,gene5371,gene4880,gene16578,gene18092,gene194,gene3349,gene18815,	0.456807
Biological process	purine-containing compound metabolic process	GO:0072521	5	0.0133277	1.40081	35	96	469	1802	gene13765,gene17257,gene416,gene8693,gene10597,gene9990,gene86,gene11862,gene5584,gene14118,gene12387,gene1736,gene21150,gene7020,gene9666,gene18328,gene20671,gene21170,gene12281,gene8489,gene5382,gene21769,gene17777,gene17742,gene19373,gene12706,gene11497,gene15882,gene18907,gene19239,gene21531,gene18843,gene16235,gene14456,gene15691,	0.463986
Biological process	regulation of cellular metabolic process	GO:0031323	5	0.0137187	1.12425	182	622	469	1802	gene21317,gene21313,gene20057,gene7230,gene21366,gene1939,gene7221,gene11938,gene8558,gene440,gene5496,gene4164,gene17293,gene5471,gene11975,gene8514,gene4158,gene14251,gene16008,gene6708,gene15510,gene11137,gene13779,gene16889,gene3626,gene11180,gene1894,gene14913,gene6069,gene13646,gene8693,gene10597,gene7368,gene18450,gene86,gene551,gene8657,gene11862,gene4274,gene5584,gene9912,gene4210,gene11…	0.474651
Biological process	cellular process	GO:0009987	2	0.0140908	1.0141	464	1758	469	1802	gene19014,gene13707,gene21317,gene21313,gene13775,gene20057,gene20052,gene12433,gene13765,gene7230,gene7232,gene12413,gene21366,gene1939,gene17257,gene414,gene416,gene8545,gene7221,gene11938,gene411,gene18576,gene8558,gene440,gene436,gene5496,gene4164,gene17221,gene11915,gene9868,gene20862,gene17293,gene5471,gene5473,gene11975,gene8517,gene8514,gene4158,gene9826,gene5462,gene15595,gene5435,gene67…	0.484533
Biological process	DNA damage response	GO:0006974	5	0.0151848	1.28855	55	164	469	1802	gene21366,gene414,gene4164,gene11975,gene4158,gene9826,gene2386,gene5423,gene15510,gene19902,gene11180,gene10579,gene13646,gene18456,gene86,gene551,gene8657,gene4274,gene5584,gene6891,gene18547,gene5519,gene15487,gene15421,gene19655,gene18369,gene2143,gene3472,gene3437,gene7159,gene15163,gene12185,gene16578,gene7692,gene18104,gene17777,gene811,gene4553,gene10269,gene2921,gene3349,gene5981,gene158…	0.518967
Biological process	histone ubiquitination	GO:0016574	11	0.0152355	2.74444	5	7	469	1802	gene18369,gene16578,gene14680,gene18815,gene17441,	0.517546
Biological process	centrosome localization	GO:0051642	4	0.0152355	2.74444	5	7	469	1802	gene6763,gene16889,gene7368,gene2143,gene4603,	0.517546
Biological process	response to misfolded protein	GO:0051788	6	0.0152355	2.74444	5	7	469	1802	gene86,gene9553,gene2903,gene15882,gene16201,	0.517546
Biological process	pigment granule transport	GO:0051904	7	0.0152355	2.74444	5	7	469	1802	gene436,gene6763,gene3594,gene3555,gene16441,	0.517546
Biological process	establishment of pigment granule localization	GO:0051905	6	0.0152355	2.74444	5	7	469	1802	gene436,gene6763,gene3594,gene3555,gene16441,	0.517546
Biological process	microtubule organizing center localization	GO:0061842	3	0.0152355	2.74444	5	7	469	1802	gene6763,gene16889,gene7368,gene2143,gene4603,	0.517546
Biological process	establishment of melanosome localization	GO:0032401	7	0.0152355	2.74444	5	7	469	1802	gene436,gene6763,gene3594,gene3555,gene16441,	0.517546
Biological process	melanosome transport	GO:0032402	8	0.0152355	2.74444	5	7	469	1802	gene436,gene6763,gene3594,gene3555,gene16441,	0.517546
Biological process	monocarboxylic acid metabolic process	GO:0032787	7	0.0152818	1.36224	39	110	469	1802	gene13765,gene12413,gene11887,gene10597,gene9990,gene547,gene12387,gene11768,gene9666,gene11734,gene4770,gene18294,gene8489,gene11696,gene19531,gene5372,gene5371,gene19577,gene12142,gene10242,gene12086,gene17777,gene12059,gene5837,gene11427,gene19373,gene18088,gene16267,gene18947,gene11497,gene1586,gene18907,gene13976,gene8760,gene16184,gene18822,gene14456,gene7535,gene9283,	0.495112
Biological process	purine-containing compound biosynthetic process	GO:0072522	6	0.0153601	1.55166	21	52	469	1802	gene13765,gene8693,gene10597,gene9990,gene86,gene14118,gene12387,gene1736,gene9666,gene18328,gene8489,gene5382,gene21769,gene17777,gene17742,gene19373,gene11497,gene15882,gene19239,gene16235,gene14456,	0.49479
Biological process	regulation of metabolic process	GO:0019222	4	0.0156725	1.1172	189	650	469	1802	gene21317,gene21313,gene20057,gene7230,gene7232,gene21366,gene1939,gene7221,gene11938,gene8558,gene440,gene5496,gene4164,gene17293,gene5471,gene11975,gene8514,gene4158,gene14251,gene16008,gene6708,gene15510,gene11137,gene13779,gene16889,gene3626,gene11180,gene1894,gene14913,gene6069,gene13646,gene8693,gene10597,gene7368,gene18450,gene86,gene551,gene8657,gene11862,gene4274,gene5584,gene9912,gene42…	0.501967
Biological process	carboxylic acid biosynthetic process	GO:0046394	7	0.0157467	1.46112	27	71	469	1802	gene13765,gene18603,gene11887,gene10597,gene9990,gene547,gene12387,gene11768,gene9666,gene4770,gene18294,gene8489,gene11696,gene19577,gene10242,gene17777,gene12059,gene5837,gene19373,gene18947,gene11497,gene1586,gene16184,gene14456,gene7535,gene15691,gene9283,	0.501478
Biological process	organic acid biosynthetic process	GO:0016053	5	0.0157467	1.46112	27	71	469	1802	gene13765,gene18603,gene11887,gene10597,gene9990,gene547,gene12387,gene11768,gene9666,gene4770,gene18294,gene8489,gene11696,gene19577,gene10242,gene17777,gene12059,gene5837,gene19373,gene18947,gene11497,gene1586,gene16184,gene14456,gene7535,gene15691,gene9283,	0.501478
Biological process	purine ribonucleotide catabolic process	GO:0009154	11	0.0157726	2.03412	9	17	469	1802	gene13765,gene9990,gene9666,gene8489,gene17777,gene19373,gene11497,gene21531,gene14456,	0.49666
Biological process	ribonucleotide catabolic process	GO:0009261	10	0.0157726	2.03412	9	17	469	1802	gene13765,gene9990,gene9666,gene8489,gene17777,gene19373,gene11497,gene21531,gene14456,	0.49666
Biological process	regulation of steroid biosynthetic process	GO:0050810	8	0.0157726	2.03412	9	17	469	1802	gene20057,gene8558,gene11862,gene18352,gene21170,gene17777,gene11497,gene14456,gene7510,	0.49666
Biological process	regulation of steroid metabolic process	GO:0019218	7	0.0157726	2.03412	9	17	469	1802	gene20057,gene8558,gene11862,gene18352,gene21170,gene17777,gene11497,gene14456,gene7510,	0.49666
Biological process	obsolete intracellular transition metal ion homeostasis	GO:0046916	0	0.0157726	2.03412	9	17	469	1802	gene20057,gene8558,gene11171,gene14118,gene20416,gene8921,gene4603,gene6270,gene4445,	0.49666
Biological process	purine nucleotide catabolic process	GO:0006195	10	0.0157726	2.03412	9	17	469	1802	gene13765,gene9990,gene9666,gene8489,gene17777,gene19373,gene11497,gene21531,gene14456,	0.49666
Biological process	homeostatic process	GO:0042592	2	0.0158576	1.26689	61	185	469	1802	gene20057,gene8545,gene8558,gene4164,gene17221,gene5473,gene15595,gene5435,gene6763,gene20926,gene18603,gene16008,gene15509,gene11171,gene1171,gene14118,gene5519,gene3789,gene13507,gene18352,gene3472,gene21170,gene17937,gene4041,gene5371,gene12185,gene15256,gene3555,gene9459,gene15913,gene18104,gene20416,gene19415,gene21769,gene15113,gene17777,gene8921,gene4553,gene20367,gene2921,gene16267,gene51…	0.483053
Biological process	nucleic acid metabolic process	GO:0090304	6	0.0159337	1.12967	167	568	469	1802	gene21366,gene414,gene11938,gene4164,gene17221,gene11975,gene8514,gene4158,gene9826,gene14251,gene9805,gene2386,gene3,gene5426,gene5423,gene6708,gene15510,gene11137,gene4969,gene16889,gene19902,gene3626,gene11180,gene1894,gene16854,gene10579,gene14913,gene6069,gene13646,gene10597,gene18456,gene86,gene551,gene8657,gene11862,gene4274,gene5584,gene6891,gene18547,gene5519,gene15487,gene16712,gene1542…	0.482748
Biological process	lipid biosynthetic process	GO:0008610	5	0.0161128	1.34642	41	117	469	1802	gene21317,gene20057,gene8558,gene5471,gene11887,gene10597,gene11862,gene18500,gene16721,gene12387,gene11795,gene11768,gene1736,gene17067,gene18352,gene4770,gene21170,gene18294,gene11696,gene4041,gene5372,gene5371,gene14785,gene14787,gene1512,gene10242,gene17777,gene12059,gene5859,gene5837,gene4515,gene19373,gene16261,gene11497,gene1586,gene16184,gene14456,gene18808,gene7510,gene15691,gene9283,	0.485549
Biological process	obsolete gene silencing	GO:0016458	0	0.016211	1.6615	16	37	469	1802	gene16889,gene11180,gene11862,gene15487,gene8347,gene17893,gene8967,gene8085,gene19373,gene4612,gene2882,gene11319,gene15794,gene18815,gene6223,gene11266,	0.485896
Biological process	protein polyubiquitination	GO:0000209	11	0.016211	1.6615	16	37	469	1802	gene20057,gene8558,gene10579,gene18369,gene3401,gene7159,gene6636,gene16578,gene14680,gene20331,gene9223,gene7485,gene13926,gene8884,gene17441,gene15626,	0.485896
Biological process	regulation of cholesterol metabolic process	GO:0090181	8	0.0175234	2.24129	7	12	469	1802	gene20057,gene8558,gene11862,gene17777,gene11497,gene14456,gene7510,	0.519675
Biological process	regulation of cholesterol biosynthetic process	GO:0045540	10	0.0175234	2.24129	7	12	469	1802	gene20057,gene8558,gene11862,gene17777,gene11497,gene14456,gene7510,	0.519675
Biological process	metallo-sulfur cluster assembly	GO:0031163	6	0.0175234	2.24129	7	12	469	1802	gene15256,gene4603,gene18930,gene6184,gene10905,gene710,gene4445,	0.519675
Biological process	cholesterol biosynthetic process	GO:0006695	8	0.0175234	2.24129	7	12	469	1802	gene20057,gene8558,gene11862,gene17777,gene11497,gene14456,gene7510,	0.519675
Biological process	iron-sulfur cluster assembly	GO:0016226	7	0.0175234	2.24129	7	12	469	1802	gene15256,gene4603,gene18930,gene6184,gene10905,gene710,gene4445,	0.519675
Biological process	regulation of chromatin organization	GO:1902275	6	0.0178814	1.92111	10	20	469	1802	gene11180,gene9607,gene5371,gene4880,gene16578,gene7680,gene18092,gene194,gene3349,gene18815,	0.453508
Biological process	membrane lipid biosynthetic process	GO:0046467	7	0.0178814	1.92111	10	20	469	1802	gene10597,gene18500,gene16721,gene11795,gene17067,gene1512,gene17777,gene5859,gene11497,gene14456,	0.453508
Biological process	monoatomic ion homeostasis	GO:0050801	4	0.0183544	1.39717	32	88	469	1802	gene20057,gene8545,gene8558,gene5473,gene15595,gene5435,gene18603,gene16008,gene15509,gene11171,gene1171,gene14118,gene3789,gene13507,gene18352,gene21170,gene15913,gene20416,gene19415,gene21769,gene15113,gene17777,gene8921,gene15002,gene4603,gene11497,gene6184,gene21531,gene9172,gene14456,gene6270,gene4445,	0.445352
Biological process	purine nucleotide metabolic process	GO:0006163	9	0.0183544	1.39717	32	88	469	1802	gene13765,gene17257,gene416,gene8693,gene10597,gene9990,gene86,gene11862,gene5584,gene14118,gene12387,gene1736,gene21150,gene7020,gene9666,gene18328,gene20671,gene21170,gene12281,gene8489,gene5382,gene21769,gene17777,gene17742,gene19373,gene11497,gene15882,gene18907,gene19239,gene21531,gene16235,gene14456,	0.445352
Biological process	regulation of nitrogen compound metabolic process	GO:0051171	5	0.0189567	1.13353	154	522	469	1802	gene21313,gene20057,gene7230,gene7232,gene1939,gene7221,gene11938,gene8558,gene440,gene5496,gene4164,gene17293,gene5471,gene11975,gene8514,gene4158,gene14251,gene16008,gene6708,gene15510,gene11137,gene3626,gene11180,gene1894,gene14913,gene6069,gene13646,gene10597,gene7368,gene86,gene551,gene8657,gene11862,gene4274,gene5584,gene9912,gene4210,gene11904,gene18547,gene5519,gene15487,gene16712,gene371…	0.456018
Biological process	cellular nitrogen compound metabolic process	GO:0034641	4	0.0189949	1.09638	224	785	469	1802	gene13707,gene20057,gene13765,gene21366,gene1939,gene17257,gene414,gene416,gene11938,gene8558,gene440,gene5496,gene4164,gene17221,gene11975,gene8514,gene4158,gene9826,gene15595,gene14251,gene9805,gene20926,gene18603,gene2386,gene3,gene5426,gene5423,gene16008,gene6708,gene15510,gene11137,gene20083,gene4969,gene16889,gene19902,gene3626,gene11180,gene1894,gene16854,gene10579,gene14913,gene6069,gene1…	0.454985
Biological process	small molecule biosynthetic process	GO:0044283	4	0.019514	1.32172	43	125	469	1802	gene20057,gene13765,gene11938,gene8558,gene9868,gene18603,gene11887,gene8693,gene10597,gene9990,gene86,gene547,gene11862,gene12387,gene11768,gene9666,gene20671,gene4770,gene18294,gene8489,gene11696,gene19577,gene3585,gene1512,gene10242,gene17777,gene17742,gene12059,gene4553,gene5837,gene19373,gene18947,gene11497,gene1586,gene15882,gene16184,gene21531,gene14456,gene18808,gene7535,gene7510,gene1569…	0.46543
Biological process	mRNA metabolic process	GO:0016071	8	0.020068	1.28933	50	149	469	1802	gene11975,gene4158,gene9826,gene14251,gene9805,gene3,gene15510,gene13646,gene15487,gene7020,gene8312,gene17023,gene2143,gene13541,gene8282,gene13597,gene17893,gene2259,gene14602,gene16393,gene7680,gene12823,gene8967,gene8948,gene17744,gene7609,gene8085,gene8279,gene20392,gene10107,gene5134,gene9508,gene2085,gene18017,gene2882,gene11319,gene13160,gene6922,gene15714,gene15794,gene20172,gene6223,gen…	0.476615
Biological process	anatomical structure homeostasis	GO:0060249	4	0.0208699	1.45539	25	66	469	1802	gene20057,gene8558,gene4164,gene17221,gene5519,gene18352,gene3472,gene21170,gene17937,gene4041,gene12185,gene3555,gene18104,gene21769,gene17777,gene4553,gene2921,gene16267,gene5134,gene5981,gene11497,gene15721,gene14456,gene20983,gene5788,	0.493569
Biological process	positive regulation of DNA-templated transcription	GO:0045893	10	0.0208778	1.33792	39	112	469	1802	gene11938,gene11137,gene11180,gene14913,gene8657,gene11862,gene4274,gene16712,gene11795,gene17093,gene17067,gene8347,gene18340,gene10400,gene3437,gene16628,gene18284,gene5397,gene5372,gene5371,gene1510,gene12874,gene17777,gene830,gene17744,gene2903,gene194,gene3349,gene11497,gene4612,gene21582,gene9209,gene15714,gene18815,gene14456,gene20172,gene16902,gene6223,gene8872,	0.491681
Biological process	double-strand break repair via homologous recombination	GO:0000724	10	0.0210864	1.72237	13	29	469	1802	gene4164,gene5423,gene19902,gene11180,gene18456,gene5584,gene5519,gene3472,gene16578,gene2921,gene5981,gene15862,gene9238,	0.494515
Biological process	recombinational repair	GO:0000725	9	0.0210864	1.72237	13	29	469	1802	gene4164,gene5423,gene19902,gene11180,gene18456,gene5584,gene5519,gene3472,gene16578,gene2921,gene5981,gene15862,gene9238,	0.494515
Biological process	ATP metabolic process	GO:0046034	11	0.0210864	1.72237	13	29	469	1802	gene13765,gene9990,gene86,gene5584,gene9666,gene21170,gene8489,gene21769,gene17777,gene19373,gene11497,gene15882,gene14456,	0.494515
Biological process	obsolete intracellular metal ion homeostasis	GO:0006875	0	0.0212374	1.59311	17	41	469	1802	gene20057,gene8558,gene5473,gene18603,gene16008,gene11171,gene14118,gene13507,gene18352,gene21170,gene20416,gene21769,gene8921,gene4603,gene21531,gene6270,gene4445,	0.491883
Biological process	DNA biosynthetic process	GO:0071897	8	0.0214347	1.68097	14	32	469	1802	gene414,gene17221,gene86,gene17937,gene11615,gene12185,gene18104,gene811,gene4553,gene5981,gene15882,gene21582,gene15721,gene20983,	0.49441
Biological process	macromolecule deacylation	GO:0098732	6	0.0215659	2.04918	8	15	469	1802	gene19828,gene5371,gene4880,gene17777,gene194,gene11497,gene4612,gene14456,	0.495397
Biological process	protein deacylation	GO:0035601	7	0.0215659	2.04918	8	15	469	1802	gene19828,gene5371,gene4880,gene17777,gene194,gene11497,gene4612,gene14456,	0.495397
Biological process	intracellular iron ion homeostasis	GO:0006879	7	0.0215659	2.04918	8	15	469	1802	gene20057,gene8558,gene11171,gene14118,gene20416,gene8921,gene4603,gene4445,	0.495397
Biological process	regulation of protein deacetylation	GO:0090311	8	0.0237025	2.30533	6	10	469	1802	gene5371,gene4880,gene17777,gene194,gene11497,gene14456,	0.537864
Biological process	obsolete nucleotide phosphorylation	GO:0046939	0	0.0237025	2.30533	6	10	469	1802	gene13765,gene9990,gene9666,gene5204,gene8489,gene15794,	0.537864
Biological process	translational elongation	GO:0006414	6	0.0237025	2.30533	6	10	469	1802	gene440,gene5496,gene12250,gene17744,gene2502,gene16016,	0.537864
Biological process	regulation of cellular response to oxidative stress	GO:1900407	7	0.0237025	2.30533	6	10	469	1802	gene20057,gene8558,gene547,gene9209,gene9177,gene9172,	0.537864
Biological process	positive regulation of transcription by RNA polymerase II	GO:0045944	11	0.0242888	1.42711	26	70	469	1802	gene11938,gene11137,gene14913,gene8657,gene11795,gene17093,gene17067,gene8347,gene10400,gene3437,gene16628,gene18284,gene5372,gene5371,gene830,gene17744,gene2903,gene3349,gene4612,gene21582,gene9209,gene15714,gene18815,gene20172,gene6223,gene8872,	0.542385
Biological process	positive regulation of metabolic process	GO:0009893	5	0.0245779	1.15991	112	371	469	1802	gene21313,gene20057,gene11938,gene8558,gene4164,gene17293,gene5471,gene11975,gene4158,gene14251,gene16008,gene15510,gene11137,gene11180,gene14913,gene13646,gene7368,gene86,gene8657,gene11862,gene4274,gene5584,gene9912,gene5519,gene16712,gene3711,gene11795,gene17093,gene17067,gene8347,gene7020,gene13507,gene18340,gene17050,gene10400,gene18369,gene3472,gene3437,gene3401,gene16628,gene17936,gene1828…	0.546664
Biological process	RNA localization	GO:0006403	4	0.0259201	1.52088	19	48	469	1802	gene411,gene4164,gene6763,gene14251,gene11862,gene15487,gene17023,gene3472,gene13597,gene17872,gene17744,gene5810,gene19373,gene5134,gene2882,gene16222,gene16082,gene8872,gene11257,	0.574239
Biological process	secondary alcohol metabolic process	GO:1902652	6	0.0263947	1.82963	10	21	469	1802	gene20057,gene8558,gene11862,gene17777,gene11497,gene1586,gene18907,gene14456,gene18808,gene7510,	0.58245
Biological process	regulation of translation	GO:0006417	10	0.0266659	1.53689	18	45	469	1802	gene440,gene5496,gene4158,gene7368,gene8312,gene12250,gene14602,gene17777,gene17744,gene19373,gene11497,gene2882,gene15714,gene9155,gene14456,gene6223,gene16016,gene13899,	0.586127
Biological process	RNA biosynthetic process	GO:0032774	8	0.0281142	1.19877	78	250	469	1802	gene11938,gene17221,gene8514,gene9826,gene5426,gene6708,gene11137,gene3626,gene11180,gene1894,gene14913,gene551,gene8657,gene11862,gene4274,gene18547,gene15487,gene16712,gene11795,gene17093,gene17067,gene8347,gene18340,gene10400,gene3437,gene16628,gene8282,gene17937,gene7176,gene18284,gene7119,gene5397,gene7108,gene5372,gene5371,gene6675,gene17893,gene4880,gene16578,gene1510,gene1512,gene12874,ge…	0.615547
Biological process	sterol metabolic process	GO:0016125	6	0.0283438	1.70765	12	27	469	1802	gene20057,gene8558,gene11862,gene8320,gene17777,gene16267,gene11497,gene1586,gene18907,gene14456,gene18808,gene7510,	0.61816
Biological process	DNA-templated transcription initiation	GO:0006352	9	0.0286354	1.66496	13	30	469	1802	gene3626,gene11180,gene4274,gene16712,gene8347,gene3437,gene16628,gene830,gene2903,gene3349,gene6169,gene16082,gene16080,	0.622099
Biological process	response to alcohol	GO:0097305	5	0.0288534	1.45739	22	58	469	1802	gene20057,gene8558,gene4164,gene594,gene5584,gene1171,gene8347,gene13507,gene3472,gene21019,gene7908,gene1512,gene17777,gene4553,gene12704,gene12706,gene954,gene11497,gene18843,gene16222,gene9172,gene14456,	0.624414
Biological process	fatty acid beta-oxidation using acyl-CoA dehydrogenase	GO:0033539	11	0.0296144	2.06889	7	13	469	1802	gene11887,gene11768,gene11734,gene4770,gene11696,gene12086,gene12059,	0.638418
Biological process	negative regulation of lipid biosynthetic process	GO:0051055	8	0.0296144	2.06889	7	13	469	1802	gene20057,gene8558,gene18352,gene21170,gene17777,gene11497,gene14456,	0.638418
Biological process	regulation of response to cytokine stimulus	GO:0060759	5	0.0296144	2.06889	7	13	469	1802	gene21317,gene3437,gene1512,gene6458,gene5957,gene13160,gene6223,	0.638418
Biological process	cellularization	GO:0007349	4	0.0296144	2.06889	7	13	469	1802	gene6763,gene15402,gene20474,gene14602,gene10242,gene19331,gene13899,	0.638418
Biological process	DNA-templated transcription	GO:0006351	9	0.0300398	1.20069	75	240	469	1802	gene11938,gene8514,gene9826,gene5426,gene6708,gene11137,gene3626,gene11180,gene1894,gene14913,gene551,gene8657,gene11862,gene4274,gene18547,gene15487,gene16712,gene11795,gene17093,gene17067,gene8347,gene18340,gene10400,gene3437,gene16628,gene8282,gene7176,gene18284,gene7119,gene5397,gene7108,gene5372,gene5371,gene6675,gene17893,gene4880,gene16578,gene1510,gene1512,gene12874,gene14602,gene17777,ge…	0.637776
Biological process	response to superoxide	GO:0000303	7	0.0320187	2.40139	5	8	469	1802	gene20057,gene8558,gene20926,gene12032,gene9172,	0.677226
Biological process	response to camptothecin	GO:1901563	7	0.0320187	2.40139	5	8	469	1802	gene4164,gene3472,gene17777,gene11497,gene14456,	0.677226
Biological process	regulation of oxidative stress-induced intrinsic apoptotic signaling pathway	GO:1902175	9	0.0320187	2.40139	5	8	469	1802	gene20057,gene8558,gene9209,gene9177,gene9172,	0.677226
Biological process	positive regulation of peptidyl-lysine acetylation	GO:2000758	10	0.0320187	2.40139	5	8	469	1802	gene17777,gene3349,gene11497,gene18815,gene14456,	0.677226
Biological process	pigment granule localization	GO:0051875	5	0.0320187	2.40139	5	8	469	1802	gene436,gene6763,gene3594,gene3555,gene16441,	0.677226
Biological process	negative regulation of response to biotic stimulus	GO:0002832	6	0.0320187	2.40139	5	8	469	1802	gene17945,gene4880,gene6458,gene13160,gene6223,	0.677226
Biological process	response to diuretic	GO:0036270	4	0.0320187	2.40139	5	8	469	1802	gene4164,gene3472,gene17777,gene11497,gene14456,	0.677226
Biological process	response to organophosphorus	GO:0046683	5	0.0320187	2.40139	5	8	469	1802	gene20057,gene8558,gene12185,gene20416,gene17742,	0.677226
Biological process	obsolete nucleoside diphosphate phosphorylation	GO:0006165	0	0.0320187	2.40139	5	8	469	1802	gene13765,gene9990,gene9666,gene5204,gene8489,	0.677226
Biological process	glycosylceramide metabolic process	GO:0006677	9	0.0320187	2.40139	5	8	469	1802	gene16008,gene17777,gene11497,gene4333,gene14456,	0.677226
Biological process	melanosome localization	GO:0032400	6	0.0320187	2.40139	5	8	469	1802	gene436,gene6763,gene3594,gene3555,gene16441,	0.677226
Biological process	regulation of chromosome organization	GO:0033044	7	0.032098	1.41866	24	65	469	1802	gene11180,gene8657,gene5519,gene18340,gene9607,gene3401,gene7159,gene7119,gene5397,gene5373,gene5371,gene11615,gene4880,gene16578,gene7680,gene18092,gene194,gene3349,gene4612,gene4611,gene9238,gene21582,gene18815,gene12545,	0.651845
Biological process	histone modification	GO:0016570	8	0.0324044	1.48984	19	49	469	1802	gene416,gene5584,gene19655,gene9607,gene18369,gene3437,gene5371,gene4880,gene16578,gene17777,gene14680,gene18092,gene194,gene3349,gene11497,gene4612,gene18815,gene14456,gene17441,	0.655693
Biological process	protein-DNA complex assembly	GO:0065004	7	0.0324044	1.48984	19	49	469	1802	gene4164,gene19902,gene3626,gene11180,gene17093,gene8347,gene3472,gene16628,gene5373,gene830,gene2903,gene3349,gene9238,gene21571,gene18815,gene16080,gene8832,gene4418,gene15602,	0.655693
Biological process	protein-containing complex organization	GO:0043933	5	0.0331835	1.14663	114	382	469	1802	gene20052,gene12433,gene21366,gene1939,gene416,gene411,gene436,gene4164,gene9826,gene17334,gene16008,gene16889,gene19902,gene3626,gene11180,gene9126,gene14913,gene7368,gene86,gene551,gene8657,gene11862,gene4274,gene5584,gene1198,gene18547,gene15487,gene16712,gene3789,gene17093,gene275,gene8347,gene8320,gene13503,gene18340,gene8312,gene19655,gene9607,gene18369,gene2162,gene3472,gene3437,gene16628,…	0.666644
Biological process	fatty acid metabolic process	GO:0006631	8	0.0331938	1.3832	27	75	469	1802	gene12413,gene11887,gene10597,gene12387,gene11768,gene11734,gene4770,gene18294,gene11696,gene19531,gene5372,gene5371,gene12142,gene12086,gene17777,gene12059,gene5837,gene11427,gene19373,gene18088,gene16267,gene11497,gene18907,gene13976,gene18822,gene14456,gene9283,	0.664469
Biological process	translesion synthesis	GO:0019985	10	0.0335414	1.92111	8	16	469	1802	gene414,gene86,gene12185,gene18104,gene4553,gene15882,gene15721,gene20983,	0.669037
Biological process	positive regulation of RNA biosynthetic process	GO:1902680	9	0.0349172	1.2915	40	119	469	1802	gene11938,gene11137,gene11180,gene14913,gene8657,gene11862,gene4274,gene16712,gene11795,gene17093,gene17067,gene8347,gene18340,gene10400,gene3437,gene16628,gene18284,gene5397,gene5372,gene5371,gene1510,gene12874,gene17777,gene830,gene17744,gene2903,gene194,gene3349,gene11497,gene4612,gene21582,gene9209,gene15714,gene18815,gene14456,gene20172,gene16902,gene6223,gene8872,gene5762,	0.694011
Biological process	obsolete positive regulation of nucleic acid-templated transcription	GO:1903508	0	0.0349172	1.2915	40	119	469	1802	gene11938,gene11137,gene11180,gene14913,gene8657,gene11862,gene4274,gene16712,gene11795,gene17093,gene17067,gene8347,gene18340,gene10400,gene3437,gene16628,gene18284,gene5397,gene5372,gene5371,gene1510,gene12874,gene17777,gene830,gene17744,gene2903,gene194,gene3349,gene11497,gene4612,gene21582,gene9209,gene15714,gene18815,gene14456,gene20172,gene16902,gene6223,gene8872,gene5762,	0.694011
Biological process	multicellular organismal-level homeostasis	GO:0048871	3	0.035387	1.35883	29	82	469	1802	gene20057,gene8558,gene4164,gene17221,gene6763,gene5519,gene18352,gene3472,gene21170,gene17937,gene4041,gene12185,gene3555,gene9459,gene18104,gene21769,gene17777,gene8921,gene4553,gene2921,gene16267,gene5134,gene6458,gene5981,gene11497,gene15721,gene14456,gene20983,gene5788,	0.698396
Biological process	positive regulation of cellular metabolic process	GO:0031325	6	0.035675	1.14947	108	361	469	1802	gene21313,gene20057,gene11938,gene8558,gene4164,gene17293,gene5471,gene11975,gene4158,gene14251,gene16008,gene15510,gene11137,gene11180,gene14913,gene13646,gene7368,gene86,gene8657,gene11862,gene4274,gene5584,gene9912,gene5519,gene16712,gene3711,gene11795,gene17093,gene17067,gene8347,gene7020,gene13507,gene18340,gene17050,gene10400,gene18369,gene3472,gene3437,gene3401,gene16628,gene17936,gene1828…	0.701607
Biological process	response to cadmium ion	GO:0046686	6	0.035702	1.53689	16	40	469	1802	gene13707,gene20057,gene8558,gene11887,gene547,gene5584,gene11768,gene4770,gene11696,gene5016,gene17742,gene12059,gene4553,gene2903,gene18797,gene9172,	0.699684
Biological process	postreplication repair	GO:0006301	9	0.0360203	1.82	9	19	469	1802	gene414,gene86,gene12185,gene16578,gene18104,gene4553,gene15882,gene15721,gene20983,	0.703463
Biological process	purine-containing compound catabolic process	GO:0072523	6	0.0374534	1.74646	10	22	469	1802	gene13765,gene9990,gene9666,gene8489,gene17777,gene19373,gene11497,gene21531,gene14456,gene15691,	0.728912
Biological process	heterochromatin organization	GO:0070828	9	0.038255	1.64666	12	28	469	1802	gene1939,gene11180,gene15487,gene8347,gene2162,gene17893,gene7680,gene4612,gene11319,gene18815,gene11266,gene15602,	0.741936
Biological process	regulation of protein modification process	GO:0031399	7	0.0387895	1.2103	63	200	469	1802	gene21313,gene20057,gene7230,gene7221,gene8558,gene4164,gene17293,gene11975,gene14251,gene16008,gene15510,gene11137,gene13646,gene86,gene8657,gene4274,gene5584,gene9912,gene3711,gene13507,gene18340,gene17050,gene10400,gene9607,gene18369,gene3472,gene7159,gene5397,gene5373,gene5371,gene15163,gene12191,gene4880,gene16578,gene7905,gene1793,gene1510,gene1512,gene20474,gene17777,gene10269,gene18092,ge…	0.749708
Biological process	reproductive shoot system development	GO:0090567	6	0.0408959	2.09575	6	11	469	1802	gene1939,gene10579,gene9912,gene9607,gene18092,gene9172,	0.787702
Biological process	flower development	GO:0009908	7	0.0408959	2.09575	6	11	469	1802	gene1939,gene10579,gene9912,gene9607,gene18092,gene9172,	0.787702
Biological process	regulation of response to oxidative stress	GO:1902882	6	0.0408959	2.09575	6	11	469	1802	gene20057,gene8558,gene547,gene9209,gene9177,gene9172,	0.787702
Biological process	filamentous growth of a population of unicellular organisms in response to starvation	GO:0036170	7	0.0408959	2.09575	6	11	469	1802	gene5471,gene9990,gene9666,gene8489,gene17777,gene11497,	0.787702
Biological process	chaperone-mediated protein folding	GO:0061077	4	0.0408959	2.09575	6	11	469	1802	gene3764,gene7108,gene11615,gene9209,gene16201,gene16242,	0.787702
Biological process	neuron cellular homeostasis	GO:0070050	4	0.0408959	2.09575	6	11	469	1802	gene20057,gene8558,gene21769,gene17777,gene11497,gene14456,	0.787702
Biological process	embryo development	GO:0009790	5	0.04175	1.23942	50	155	469	1802	gene20057,gene7230,gene1939,gene8558,gene436,gene4164,gene8514,gene9826,gene6763,gene4969,gene10579,gene7368,gene18456,gene8657,gene11862,gene5584,gene1198,gene4210,gene12387,gene18352,gene3472,gene3437,gene12228,gene21170,gene3401,gene17951,gene7132,gene21019,gene12912,gene7108,gene5371,gene3594,gene4880,gene3555,gene12890,gene8921,gene17744,gene8085,gene11427,gene10107,gene6458,gene3349,gene215…	0.787908
Biological process	response to endoplasmic reticulum stress	GO:0034976	5	0.0433346	1.48449	17	44	469	1802	gene7232,gene5473,gene86,gene16628,gene20416,gene830,gene9553,gene2903,gene15882,gene21582,gene16201,gene9177,gene9155,gene18822,gene20172,gene16902,gene8884,	0.759033
Biological process	fatty acid oxidation	GO:0019395	9	0.0433346	1.48449	17	44	469	1802	gene11887,gene11768,gene11734,gene4770,gene18294,gene11696,gene19531,gene12086,gene17777,gene12059,gene11427,gene18088,gene11497,gene18907,gene13976,gene14456,gene9283,	0.759033
Biological process	embryo development ending in birth or egg hatching	GO:0009792	6	0.0435414	1.37222	25	70	469	1802	gene4164,gene8514,gene9826,gene6763,gene18456,gene11862,gene4210,gene12387,gene18352,gene3472,gene3437,gene12228,gene21170,gene3401,gene7132,gene7108,gene5371,gene4880,gene8921,gene17744,gene10107,gene6458,gene3349,gene21582,gene5723,	0.757918
Biological process	response to metal ion	GO:0010038	5	0.0448096	1.30715	33	97	469	1802	gene13707,gene21317,gene20057,gene8545,gene8558,gene15595,gene11887,gene547,gene5584,gene3789,gene11768,gene8320,gene4770,gene11696,gene7119,gene15913,gene20416,gene5016,gene3278,gene17777,gene17742,gene12059,gene4553,gene12032,gene2903,gene11497,gene21582,gene18797,gene16242,gene9172,gene14456,gene6270,gene15691,	0.777578
Biological process	protein deacetylation	GO:0006476	8	0.0462703	1.92111	7	14	469	1802	gene5371,gene4880,gene17777,gene194,gene11497,gene4612,gene14456,	0.800448
Biological process	telomere maintenance via semi-conservative replication	GO:0032201	9	0.0462703	1.92111	7	14	469	1802	gene17221,gene5519,gene17937,gene12185,gene18104,gene15721,gene20983,	0.800448
Biological process	regulation of sterol biosynthetic process	GO:0106118	9	0.0462703	1.92111	7	14	469	1802	gene20057,gene8558,gene11862,gene17777,gene11497,gene14456,gene7510,	0.800448
Biological process	cytokine-mediated signaling pathway	GO:0019221	7	0.0479907	1.53689	14	35	469	1802	gene21317,gene20057,gene8558,gene18603,gene3555,gene16578,gene1510,gene1512,gene6458,gene5957,gene13160,gene9172,gene6223,gene9283,	0.822592
Biological process	small molecule metabolic process	GO:0044281	3	0.0484662	1.13427	111	376	469	1802	gene13707,gene20057,gene13765,gene12413,gene17257,gene416,gene11938,gene8558,gene9868,gene8517,gene5462,gene15595,gene18603,gene16008,gene15510,gene15541,gene11887,gene14913,gene13646,gene8693,gene10597,gene9990,gene86,gene547,gene11862,gene5584,gene9912,gene14118,gene12387,gene11768,gene1736,gene21150,gene7020,gene13503,gene9666,gene18328,gene11734,gene20671,gene5204,gene3437,gene14033,gene4770,…	0.82821
Biological process	response to ethanol	GO:0045471	6	0.0492995	1.5609	13	32	469	1802	gene20057,gene8558,gene5584,gene13507,gene21019,gene7908,gene17777,gene4553,gene12706,gene11497,gene18843,gene9172,gene14456,	0.83989
Biological process	protein folding	GO:0006457	3	0.0492995	1.5609	13	32	469	1802	gene11938,gene20862,gene546,gene3764,gene17930,gene7108,gene11615,gene1512,gene6458,gene9209,gene16201,gene16242,gene9177,	0.83989
Biological process	DNA synthesis involved in DNA repair	GO:0000731	9	0.0493359	1.8081	8	17	469	1802	gene414,gene86,gene12185,gene18104,gene4553,gene15882,gene15721,gene20983,	0.83543
Biological process	response to abscisic acid	GO:0009737	6	0.0493359	1.8081	8	17	469	1802	gene594,gene1171,gene1512,gene17777,gene12704,gene954,gene16222,gene9172,	0.83543
Biological process	regulatory ncRNA-mediated post-transcriptional gene silencing	GO:0035194	11	0.0493359	1.8081	8	17	469	1802	gene16889,gene11862,gene8967,gene8085,gene19373,gene2882,gene15794,gene6223,	0.83543
Biological process	NAD metabolic process	GO:0019674	11	0.0493359	1.8081	8	17	469	1802	gene9990,gene86,gene14118,gene9666,gene18328,gene12281,gene8489,gene15882,	0.83543
Biological process	regulation of nematode larval development	GO:0061062	7	0.0493359	1.8081	8	17	469	1802	gene20057,gene8545,gene8558,gene8347,gene17777,gene11497,gene18907,gene14456,	0.83543
Biological process	retrograde vesicle-mediated transport, Golgi to endoplasmic reticulum	GO:0006890	7	0.0493359	1.8081	8	17	469	1802	gene12433,gene10459,gene5373,gene15917,gene8988,gene6481,gene18863,gene16242,	0.83543
Biological process	protein ubiquitination	GO:0016567	10	0.0497364	1.28074	36	108	469	1802	gene20057,gene8558,gene17293,gene11975,gene14251,gene10579,gene18450,gene86,gene8657,gene1171,gene21105,gene18369,gene2133,gene3401,gene13585,gene7159,gene18270,gene6636,gene16578,gene1512,gene14680,gene9553,gene9508,gene20331,gene6458,gene13206,gene4612,gene15882,gene9223,gene7485,gene18797,gene13926,gene18815,gene8884,gene17441,gene15626,	0.827218

## Sheet: GO_down
Class	GO_Name	GO_ID	GO_Level	P_value	EnrichmentScore	HitsGenesCountsInSelectedSet	HitsGenesCountsInBackground	AllGenesCountsInSelectedSet	AllGenesCountsInBackground	GenesOfSelectedSetInGOterm	corrected p-value(BH method)
Molecular function	structural constituent of ribosome	GO:0003735	3	1.66859e-08	1.9815	41	55	623	1656	gene19993,gene19829,gene19804,gene20846,gene18519,gene18513,gene1765,gene5284,gene7883,gene12288,gene20562,gene20601,gene4506,gene8229,gene3369,gene6976,gene20990,gene4430,gene19031,gene8565,gene21205,gene566,gene270,gene21040,gene21085,gene20409,gene6359,gene6327,gene18117,gene20344,gene19318,gene13271,gene7706,gene20234,gene8717,gene10935,gene20133,gene2733,gene19192,gene10702,gene7541,	1.7587e-05
Molecular function	exopeptidase activity	GO:0008238	5	7.03308e-08	1.95596	39	53	623	1656	gene13793,gene5529,gene9045,gene12200,gene14733,gene12115,gene11531,gene12850,gene10286,gene5829,gene17642,gene22163,gene17517,gene12544,gene4479,gene9261,gene7291,gene8589,gene8590,gene11956,gene16817,gene14221,gene14212,gene6020,gene6019,gene1190,gene14110,gene14106,gene16681,gene11662,gene2789,gene2781,gene14624,gene15824,gene14533,gene15888,gene2536,gene14396,gene14313,	3.70643e-05
Molecular function	hydrolase activity, hydrolyzing O-glycosyl compounds	GO:0004553	5	8.3253e-08	2.02247	35	46	623	1656	gene17190,gene17043,gene7920,gene13467,gene5878,gene8084,gene17714,gene10015,gene16174,gene8006,gene9259,gene9261,gene8589,gene8590,gene19059,gene9850,gene14221,gene14212,gene6020,gene6019,gene14110,gene14106,gene8369,gene8352,gene15339,gene2823,gene2789,gene14624,gene8727,gene14490,gene8712,gene8867,gene8823,gene14396,gene14313,	2.92495e-05
Molecular function	hydrolase activity, acting on glycosyl bonds	GO:0016798	4	5.03931e-07	1.9382	35	48	623	1656	gene17190,gene17043,gene7920,gene13467,gene5878,gene8084,gene17714,gene10015,gene16174,gene8006,gene9259,gene9261,gene8589,gene8590,gene19059,gene9850,gene14221,gene14212,gene6020,gene6019,gene14110,gene14106,gene8369,gene8352,gene15339,gene2823,gene2789,gene14624,gene8727,gene14490,gene8712,gene8867,gene8823,gene14396,gene14313,	0.000132786
Molecular function	serine-type carboxypeptidase activity	GO:0004185	7	2.19749e-06	2.23281	21	25	623	1656	gene13793,gene14733,gene11531,gene12850,gene12544,gene9261,gene8589,gene8590,gene14221,gene14212,gene6020,gene6019,gene1190,gene14110,gene14106,gene11662,gene2789,gene14624,gene15824,gene14396,gene14313,	0.000463231
Molecular function	serine-type exopeptidase activity	GO:0070008	6	2.19749e-06	2.23281	21	25	623	1656	gene13793,gene14733,gene11531,gene12850,gene12544,gene9261,gene8589,gene8590,gene14221,gene14212,gene6020,gene6019,gene1190,gene14110,gene14106,gene11662,gene2789,gene14624,gene15824,gene14396,gene14313,	0.000463231
Molecular function	catalytic activity, acting on a protein	GO:0140096	3	1.07083e-05	1.20175	236	522	623	1656	gene13714,gene13719,gene9008,gene13740,gene20887,gene4198,gene19891,gene17233,gene19884,gene5480,gene6783,gene5448,gene19935,gene20976,gene5403,gene20953,gene13793,gene13787,gene11121,gene12311,gene32,gene17156,gene4242,gene4204,gene5535,gene11085,gene6877,gene4214,gene5529,gene13685,gene6814,gene12337,gene9045,gene11046,gene1760,gene12200,gene13512,gene1704,gene20662,gene6582,gene18315,gene7894,…	0.00161237
Molecular function	carboxypeptidase activity	GO:0004180	6	1.08462e-05	1.9397	27	37	623	1656	gene13793,gene9045,gene14733,gene11531,gene12850,gene5829,gene12544,gene4479,gene9261,gene8589,gene8590,gene11956,gene14221,gene14212,gene6020,gene6019,gene1190,gene14110,gene14106,gene11662,gene2789,gene14624,gene15824,gene14533,gene2536,gene14396,gene14313,	0.00142899
Molecular function	structural molecule activity	GO:0005198	2	4.41033e-05	1.5814	47	79	623	1656	gene19993,gene19829,gene19804,gene20846,gene18519,gene18513,gene1752,gene1765,gene1704,gene5284,gene6582,gene7883,gene12288,gene20562,gene20601,gene4506,gene8229,gene3369,gene16354,gene6976,gene20990,gene17448,gene4430,gene19031,gene8565,gene21205,gene566,gene270,gene8323,gene21040,gene21085,gene20409,gene6359,gene6327,gene18117,gene20344,gene19318,gene13271,gene7706,gene20234,gene8717,gene10935,…	0.00516498
Molecular function	serine-type peptidase activity	GO:0008236	5	9.10462e-05	1.84591	25	36	623	1656	gene13793,gene5529,gene14733,gene11531,gene12850,gene17642,gene22163,gene12544,gene9261,gene8589,gene8590,gene14221,gene14212,gene6020,gene6019,gene1190,gene14110,gene14106,gene11662,gene2789,gene14624,gene15824,gene15888,gene14396,gene14313,	0.00959627
Molecular function	serine hydrolase activity	GO:0017171	4	9.10462e-05	1.84591	25	36	623	1656	gene13793,gene5529,gene14733,gene11531,gene12850,gene17642,gene22163,gene12544,gene9261,gene8589,gene8590,gene14221,gene14212,gene6020,gene6019,gene1190,gene14110,gene14106,gene11662,gene2789,gene14624,gene15824,gene15888,gene14396,gene14313,	0.00959627
Molecular function	exo-alpha-sialidase activity	GO:0004308	7	0.000441817	2.15971	13	16	623	1656	gene9261,gene8589,gene8590,gene14221,gene14212,gene6020,gene6019,gene14110,gene14106,gene2789,gene14624,gene14396,gene14313,	0.0388063
Molecular function	alpha-sialidase activity	GO:0016997	6	0.000441817	2.15971	13	16	623	1656	gene9261,gene8589,gene8590,gene14221,gene14212,gene6020,gene6019,gene14110,gene14106,gene2789,gene14624,gene14396,gene14313,	0.0388063
Molecular function	active transmembrane transporter activity	GO:0022804	4	0.000449812	1.56872	36	61	623	1656	gene13734,gene14999,gene1757,gene1730,gene6583,gene5206,gene20706,gene13561,gene5352,gene22210,gene5847,gene12753,gene902,gene649,gene705,gene12589,gene8581,gene10602,gene2358,gene7397,gene10543,gene8384,gene15317,gene3421,gene12926,gene7639,gene12081,gene5196,gene15836,gene15839,gene20255,gene19242,gene6198,gene3855,gene7594,gene2677,	0.0338644
Molecular function	transmembrane transporter activity	GO:0022857	3	0.000479833	1.3978	61	116	623	1656	gene13734,gene17102,gene18433,gene14999,gene1757,gene17091,gene17079,gene1730,gene19666,gene6583,gene17027,gene5206,gene20706,gene13561,gene18222,gene5352,gene22210,gene17757,gene16487,gene5847,gene17713,gene12753,gene11458,gene973,gene902,gene13979,gene16159,gene649,gene13902,gene705,gene12589,gene8581,gene10602,gene2358,gene16834,gene7397,gene10543,gene21240,gene8629,gene8384,gene10432,gene1531…	0.0337162
Molecular function	kinase activity	GO:0016301	5	0.000805117	1.2629	105	221	623	1656	gene13714,gene9008,gene4198,gene5480,gene20976,gene5403,gene13787,gene32,gene5535,gene11085,gene17215,gene13685,gene12337,gene1760,gene18315,gene7894,gene7876,gene7871,gene12294,gene12297,gene19757,gene12211,gene1868,gene1838,gene14709,gene4056,gene7952,gene14769,gene13493,gene12140,gene11585,gene11574,gene11559,gene10234,gene16433,gene4560,gene4549,gene3227,gene5811,gene4649,gene13974,gene13964,…	0.0530371
Molecular function	protein kinase activity	GO:0004672	6	0.000882866	1.28664	91	188	623	1656	gene13714,gene9008,gene4198,gene5480,gene20976,gene5403,gene13787,gene32,gene5535,gene11085,gene13685,gene12337,gene1760,gene18315,gene7894,gene7876,gene7871,gene12294,gene19757,gene12211,gene1868,gene1838,gene4056,gene7952,gene14769,gene13493,gene12140,gene11585,gene11574,gene11559,gene10234,gene16433,gene4560,gene4549,gene3227,gene5811,gene4649,gene13974,gene13964,gene12659,gene13910,gene16246,…	0.0547377
Molecular function	aminopeptidase activity	GO:0004177	6	0.000973991	2.12648	12	15	623	1656	gene5529,gene12200,gene12115,gene10286,gene17642,gene22163,gene16817,gene16681,gene2781,gene15824,gene14533,gene15888,	0.0570326
Molecular function	alpha-mannosidase activity	GO:0004559	7	0.000973991	2.12648	12	15	623	1656	gene17190,gene7920,gene8084,gene17714,gene10015,gene8006,gene9259,gene9850,gene8369,gene8352,gene8712,gene8823,	0.0570326
Molecular function	mannosidase activity	GO:0015923	6	0.000973991	2.12648	12	15	623	1656	gene17190,gene7920,gene8084,gene17714,gene10015,gene8006,gene9259,gene9850,gene8369,gene8352,gene8712,gene8823,	0.0570326
Molecular function	transporter activity	GO:0005215	2	0.00122282	1.32001	73	147	623	1656	gene13734,gene17102,gene18433,gene19855,gene14999,gene1757,gene17091,gene17079,gene1730,gene19666,gene6583,gene18376,gene17027,gene5206,gene20706,gene13561,gene18222,gene5352,gene22210,gene17757,gene16487,gene5847,gene17713,gene12753,gene11458,gene973,gene22193,gene902,gene13979,gene16159,gene649,gene13902,gene705,gene12589,gene8581,gene10602,gene2358,gene16834,gene7397,gene10543,gene21240,gene86…	0.0613739
Molecular function	protein serine/threonine kinase activity	GO:0004674	7	0.00130116	1.27876	89	185	623	1656	gene13714,gene9008,gene4198,gene5480,gene20976,gene5403,gene13787,gene32,gene5535,gene11085,gene13685,gene12337,gene1760,gene18315,gene7894,gene7876,gene7871,gene12294,gene19757,gene12211,gene1868,gene1838,gene4056,gene7952,gene14769,gene13493,gene12140,gene11585,gene11574,gene11559,gene10234,gene16433,gene4560,gene4549,gene3227,gene5811,gene4649,gene13974,gene13964,gene12659,gene13910,gene16246,…	0.0623376
Molecular function	primary active transmembrane transporter activity	GO:0015399	5	0.00160643	1.58355	28	47	623	1656	gene14999,gene1757,gene1730,gene6583,gene5206,gene20706,gene5352,gene5847,gene902,gene649,gene705,gene12589,gene8581,gene10602,gene2358,gene7397,gene10543,gene8384,gene3421,gene12926,gene7639,gene12081,gene5196,gene20255,gene6198,gene3855,gene7594,gene2677,	0.0736162
Molecular function	ATPase-coupled transmembrane transporter activity	GO:0042626	6	0.00160643	1.58355	28	47	623	1656	gene14999,gene1757,gene1730,gene6583,gene5206,gene20706,gene5352,gene5847,gene902,gene649,gene705,gene12589,gene8581,gene10602,gene2358,gene7397,gene10543,gene8384,gene3421,gene12926,gene7639,gene12081,gene5196,gene20255,gene6198,gene3855,gene7594,gene2677,	0.0736162
Molecular function	phosphotransferase activity, alcohol group as acceptor	GO:0016773	5	0.00442816	1.22682	96	208	623	1656	gene13714,gene9008,gene4198,gene5480,gene20976,gene5403,gene13787,gene32,gene5535,gene11085,gene13685,gene12337,gene1760,gene18315,gene7894,gene7876,gene7871,gene12294,gene12297,gene19757,gene12211,gene1868,gene1838,gene14709,gene4056,gene7952,gene14769,gene13493,gene12140,gene11585,gene11574,gene11559,gene10234,gene16433,gene4560,gene4549,gene3227,gene5811,gene4649,gene13974,gene13964,gene12634,…	0.186691
Molecular function	peptidase activity	GO:0008233	4	0.00484794	1.29766	62	127	623	1656	gene19935,gene13793,gene12311,gene5529,gene9045,gene12200,gene1704,gene6582,gene14733,gene18221,gene18249,gene12115,gene11531,gene12850,gene10286,gene5829,gene17642,gene16301,gene22163,gene9248,gene17517,gene16239,gene11398,gene9325,gene12544,gene4479,gene741,gene9276,gene9261,gene7291,gene8589,gene8590,gene11956,gene16817,gene14221,gene14212,gene6020,gene6019,gene1190,gene14110,gene14106,gene372…	0.196528
Molecular function	calmodulin-dependent protein kinase activity	GO:0004683	8	0.0104755	1.61385	17	28	623	1656	gene20976,gene11085,gene18315,gene12211,gene7952,gene11559,gene13964,gene13910,gene9176,gene12541,gene21255,gene7353,gene10535,gene9966,gene11724,gene13141,gene15644,	0.408931
Molecular function	intramembrane lipid transporter activity	GO:0140303	4	0.0105246	1.89865	10	14	623	1656	gene1757,gene1730,gene5352,gene5847,gene649,gene705,gene8384,gene12081,gene5196,gene6198,	0.396175
Molecular function	ATPase-coupled intramembrane lipid transporter activity	GO:0140326	5	0.0105246	1.89865	10	14	623	1656	gene1757,gene1730,gene5352,gene5847,gene649,gene705,gene8384,gene12081,gene5196,gene6198,	0.396175
Molecular function	phospholipid transporter activity	GO:0005548	4	0.0105246	1.89865	10	14	623	1656	gene1757,gene1730,gene5352,gene5847,gene649,gene705,gene8384,gene12081,gene5196,gene6198,	0.396175
Molecular function	carbohydrate binding	GO:0030246	3	0.0105246	1.89865	10	14	623	1656	gene17091,gene17714,gene18910,gene10015,gene8006,gene9259,gene8369,gene17842,gene8712,gene8823,	0.396175
Molecular function	catalytic activity	GO:0003824	2	0.0130976	1.0453	466	1185	623	1656	gene13714,gene13719,gene9008,gene1986,gene13740,gene17252,gene1913,gene20887,gene4198,gene19891,gene17233,gene19884,gene5472,gene5480,gene6783,gene5469,gene5448,gene19935,gene19927,gene20976,gene5403,gene17312,gene20953,gene19962,gene12462,gene13793,gene13787,gene11121,gene17190,gene12311,gene13614,gene17102,gene19769,gene32,gene17156,gene4242,gene4204,gene5535,gene11085,gene5541,gene6877,gene421…	0.431403
Molecular function	inorganic molecular entity transmembrane transporter activity	GO:0015318	4	0.0151053	1.32905	39	78	623	1656	gene13734,gene17102,gene18433,gene14999,gene17079,gene19666,gene6583,gene17027,gene5206,gene13561,gene18222,gene22210,gene17757,gene5847,gene17713,gene12753,gene11458,gene973,gene902,gene13979,gene16159,gene649,gene705,gene12589,gene10602,gene16834,gene7397,gene10543,gene8629,gene8384,gene15317,gene12926,gene12042,gene15836,gene19242,gene3855,gene7594,gene16926,gene15641,	0.482454
Molecular function	dynein light chain binding	GO:0045503	4	0.0170939	2.06742	7	9	623	1656	gene19707,gene13546,gene2092,gene10028,gene18070,gene20118,gene15622,	0.529912
Molecular function	mannosyl-oligosaccharide 1,2-alpha-mannosidase activity	GO:0004571	9	0.0170939	2.06742	7	9	623	1656	gene17714,gene10015,gene8006,gene9259,gene8369,gene8712,gene8823,	0.529912
Molecular function	monosaccharide binding	GO:0048029	4	0.0170939	2.06742	7	9	623	1656	gene17714,gene10015,gene8006,gene9259,gene8369,gene8712,gene8823,	0.529912
Molecular function	mannose binding	GO:0005537	5	0.0170939	2.06742	7	9	623	1656	gene17714,gene10015,gene8006,gene9259,gene8369,gene8712,gene8823,	0.529912
Molecular function	mannosyl-oligosaccharide mannosidase activity	GO:0015924	8	0.0170939	2.06742	7	9	623	1656	gene17714,gene10015,gene8006,gene9259,gene8369,gene8712,gene8823,	0.529912
Molecular function	amide transmembrane transporter activity	GO:0042887	4	0.0170939	2.06742	7	9	623	1656	gene20706,gene13561,gene8581,gene15317,gene10327,gene12095,gene15836,	0.529912
Molecular function	organic acid transmembrane transporter activity	GO:0005342	4	0.0175551	1.57517	16	27	623	1656	gene13734,gene18433,gene14999,gene17079,gene19666,gene13561,gene18222,gene22210,gene17713,gene12753,gene902,gene7397,gene8629,gene15317,gene15836,gene15641,	0.462577
Molecular function	cytoskeletal motor activity	GO:0003774	2	0.0175551	1.57517	16	27	623	1656	gene1913,gene5245,gene19707,gene13546,gene2092,gene4325,gene10028,gene4494,gene510,gene360,gene6325,gene6337,gene18070,gene3922,gene20118,gene15622,	0.462577
Molecular function	carboxylic acid transmembrane transporter activity	GO:0046943	5	0.0175551	1.57517	16	27	623	1656	gene13734,gene18433,gene14999,gene17079,gene19666,gene13561,gene18222,gene22210,gene17713,gene12753,gene902,gene7397,gene8629,gene15317,gene15836,gene15641,	0.462577
Molecular function	monoatomic ion transmembrane transporter activity	GO:0015075	4	0.0178546	1.31264	40	81	623	1656	gene13734,gene17102,gene18433,gene14999,gene17079,gene19666,gene6583,gene17027,gene5206,gene13561,gene18222,gene22210,gene17757,gene5847,gene17713,gene12753,gene11458,gene973,gene902,gene13979,gene16159,gene649,gene705,gene12589,gene10602,gene16834,gene7397,gene10543,gene8629,gene8384,gene15317,gene12926,gene12042,gene15836,gene15839,gene19242,gene3855,gene7594,gene16926,gene15641,	0.437644
Molecular function	dynein light intermediate chain binding	GO:0051959	4	0.0193785	1.93317	8	11	623	1656	gene5559,gene19707,gene13546,gene2092,gene10028,gene18070,gene20118,gene15622,	0.464204
Molecular function	dynein intermediate chain binding	GO:0045505	4	0.0205908	1.84023	9	13	623	1656	gene5559,gene20663,gene19707,gene13546,gene2092,gene10028,gene18070,gene20118,gene15622,	0.471797
Molecular function	amino acid transmembrane transporter activity	GO:0015171	6	0.0210318	1.71995	11	17	623	1656	gene13734,gene18433,gene19666,gene13561,gene18222,gene22210,gene17713,gene12753,gene15317,gene15836,gene15641,	0.47165
Molecular function	ATPase-coupled ion transmembrane transporter activity	GO:0042625	7	0.0210318	1.71995	11	17	623	1656	gene14999,gene6583,gene5847,gene902,gene649,gene705,gene12589,gene8384,gene12926,gene3855,gene7594,	0.47165
Molecular function	organic anion transmembrane transporter activity	GO:0008514	4	0.0252568	1.50626	17	30	623	1656	gene13734,gene18433,gene14999,gene17079,gene19666,gene13561,gene18222,gene22210,gene17713,gene12753,gene902,gene7397,gene8629,gene15317,gene15836,gene15839,gene15641,	0.543278
Molecular function	lipid transporter activity	GO:0005319	3	0.0271169	1.43129	21	39	623	1656	gene14999,gene1757,gene1730,gene5352,gene5847,gene22193,gene902,gene649,gene705,gene2358,gene15413,gene8384,gene3421,gene17804,gene21710,gene12081,gene5196,gene6198,gene10911,gene19106,gene14322,	0.571625
Molecular function	dipeptidyl-peptidase activity	GO:0008239	6	0.0308005	2.21509	5	6	623	1656	gene12115,gene2781,gene15824,gene14533,gene15888,	0.636544
Molecular function	NADPH binding	GO:0070402	9	0.0308005	2.21509	5	6	623	1656	gene17102,gene17027,gene17757,gene16834,gene16926,	0.636544
Molecular function	voltage-gated potassium channel activity	GO:0005249	10	0.0308005	2.21509	5	6	623	1656	gene17102,gene17027,gene17757,gene16834,gene16926,	0.636544
Molecular function	potassium channel activity	GO:0005267	8	0.0308005	2.21509	5	6	623	1656	gene17102,gene17027,gene17757,gene16834,gene16926,	0.636544
Molecular function	xenobiotic transmembrane transporter activity	GO:0042910	4	0.0325	1.5707	13	22	623	1656	gene18433,gene14999,gene17079,gene13561,gene5352,gene902,gene8629,gene15317,gene12081,gene5196,gene15836,gene15839,gene20255,	0.622818
Molecular function	hydrolase activity	GO:0016787	3	0.0351534	1.08206	230	565	623	1656	gene13719,gene13740,gene1913,gene19891,gene6783,gene5469,gene5448,gene19935,gene19927,gene17312,gene19962,gene13793,gene17190,gene12311,gene13614,gene19769,gene4242,gene4214,gene5529,gene11025,gene6814,gene14999,gene9045,gene12383,gene1757,gene1751,gene1730,gene12200,gene1710,gene1704,gene6582,gene6583,gene17041,gene17043,gene5245,gene20668,gene19707,gene5206,gene18420,gene19757,gene20706,gene135…	0.661638
Molecular function	epoxide hydrolase activity	GO:0004301	6	0.0362609	1.99358	6	8	623	1656	gene17312,gene12200,gene17400,gene16681,gene16558,gene16504,	0.670508
Molecular function	ether hydrolase activity	GO:0016803	5	0.0362609	1.99358	6	8	623	1656	gene17312,gene12200,gene17400,gene16681,gene16558,gene16504,	0.670508
Molecular function	efflux transmembrane transporter activity	GO:0015562	4	0.0362609	1.99358	6	8	623	1656	gene18222,gene16487,gene10432,gene16505,gene20255,gene2677,	0.670508
Molecular function	ATPase-coupled monoatomic cation transmembrane transporter activity	GO:0019829	7	0.0375701	1.66132	10	16	623	1656	gene14999,gene6583,gene5847,gene902,gene649,gene705,gene8384,gene12926,gene3855,gene7594,	0.659981
Molecular function	phosphoric diester hydrolase activity	GO:0008081	6	0.0386349	1.86067	7	10	623	1656	gene19962,gene3336,gene16159,gene7220,gene20078,gene16496,gene3952,	0.66756
Molecular function	minus-end-directed microtubule motor activity	GO:0008569	4	0.0387099	1.70878	9	14	623	1656	gene19707,gene13546,gene2092,gene10028,gene6325,gene6337,gene18070,gene20118,gene15622,	0.658068
Molecular function	L-amino acid transmembrane transporter activity	GO:0015179	7	0.0387099	1.70878	9	14	623	1656	gene13734,gene18433,gene19666,gene13561,gene18222,gene22210,gene12753,gene15317,gene15836,	0.658068
Molecular function	ABC-type transporter activity	GO:0140359	7	0.0392085	1.77207	8	12	623	1656	gene14999,gene20706,gene5352,gene902,gene8581,gene12081,gene5196,gene20255,	0.645715
Molecular function	active monoatomic ion transmembrane transporter activity	GO:0022853	5	0.0461525	1.48854	14	25	623	1656	gene14999,gene6583,gene5847,gene902,gene649,gene705,gene12589,gene10602,gene10543,gene8384,gene12926,gene19242,gene3855,gene7594,	0.74838
Molecular function	monoatomic cation transmembrane transporter activity	GO:0008324	5	0.0474237	1.30574	28	57	623	1656	gene17102,gene18433,gene14999,gene6583,gene17027,gene13561,gene17757,gene5847,gene11458,gene973,gene902,gene13979,gene16159,gene649,gene705,gene12589,gene10602,gene16834,gene10543,gene8384,gene15317,gene12926,gene12042,gene15836,gene19242,gene3855,gene7594,gene16926,	0.757341
Molecular function	microtubule motor activity	GO:0003777	3	0.0496617	1.50241	13	23	623	1656	gene1913,gene19707,gene13546,gene2092,gene4325,gene10028,gene360,gene6325,gene6337,gene18070,gene3922,gene20118,gene15622,	0.781245
Cellular component	cytosolic ribosome	GO:0022626	7	5.69017e-09	1.9371	48	68	649	1781	gene19993,gene19829,gene19804,gene20846,gene18519,gene18513,gene1765,gene5284,gene7883,gene12288,gene20562,gene20601,gene4506,gene8229,gene3369,gene22193,gene6976,gene20990,gene18713,gene4430,gene19031,gene8565,gene11944,gene21205,gene566,gene270,gene21040,gene17840,gene21085,gene20409,gene6359,gene21710,gene6327,gene18117,gene20344,gene19318,gene13271,gene7706,gene20234,gene8717,gene10935,gene20…	4.40419e-06
Cellular component	ribosomal subunit	GO:0044391	4	7.76584e-09	2.00003	43	59	649	1781	gene19993,gene19829,gene19804,gene20846,gene18519,gene18513,gene1765,gene5284,gene7883,gene12288,gene20562,gene20601,gene4506,gene8229,gene3369,gene6976,gene20990,gene4430,gene19031,gene8565,gene11944,gene21205,gene566,gene270,gene21040,gene17840,gene21085,gene20409,gene6359,gene6327,gene18117,gene20344,gene19318,gene13271,gene7706,gene20234,gene8717,gene10935,gene20133,gene2733,gene19192,gene107…	3.00538e-06
Cellular component	ribosome	GO:0005840	6	3.68314e-07	1.7693	49	76	649	1781	gene19993,gene19829,gene19804,gene20846,gene18519,gene18513,gene1765,gene5284,gene7883,gene12288,gene20562,gene20601,gene4506,gene8229,gene3369,gene22193,gene6976,gene20990,gene18713,gene4430,gene19031,gene8565,gene11944,gene14257,gene21205,gene566,gene270,gene21040,gene17840,gene21085,gene20409,gene6359,gene21710,gene6327,gene18117,gene20344,gene19318,gene13271,gene7706,gene20234,gene8717,gene10…	9.50251e-05
Cellular component	cytosolic large ribosomal subunit	GO:0022625	6	1.85136e-06	2.09852	26	34	649	1781	gene19993,gene19829,gene19804,gene20846,gene18519,gene18513,gene7883,gene20562,gene4506,gene8229,gene6976,gene4430,gene19031,gene8565,gene11944,gene21205,gene270,gene21040,gene17840,gene20409,gene13271,gene20234,gene8717,gene20133,gene2733,gene10702,	0.000358238
Cellular component	cytosolic small ribosomal subunit	GO:0022627	6	2.84891e-06	2.28685	20	24	649	1781	gene19993,gene1765,gene5284,gene12288,gene20601,gene4506,gene3369,gene20990,gene566,gene21085,gene6359,gene6327,gene18117,gene20344,gene19318,gene7706,gene10935,gene20133,gene19192,gene7541,	0.000441011
Cellular component	lysosomal lumen	GO:0043202	7	4.74404e-06	2.03856	26	35	649	1781	gene19962,gene13467,gene17714,gene10015,gene8006,gene9259,gene9261,gene8589,gene8590,gene9850,gene20078,gene14221,gene14212,gene6020,gene6019,gene14110,gene14106,gene8369,gene2789,gene14624,gene8712,gene14425,gene8823,gene14396,gene14300,gene14313,	0.000611981
Cellular component	small ribosomal subunit	GO:0015935	5	9.41297e-06	2.19538	20	25	649	1781	gene19993,gene1765,gene5284,gene12288,gene20601,gene4506,gene3369,gene20990,gene566,gene21085,gene6359,gene6327,gene18117,gene20344,gene19318,gene7706,gene10935,gene20133,gene19192,gene7541,	0.00104081
Cellular component	large ribosomal subunit	GO:0015934	5	2.49588e-05	1.92837	26	37	649	1781	gene19993,gene19829,gene19804,gene20846,gene18519,gene18513,gene7883,gene20562,gene4506,gene8229,gene6976,gene4430,gene19031,gene8565,gene11944,gene21205,gene270,gene21040,gene17840,gene20409,gene13271,gene20234,gene8717,gene20133,gene2733,gene10702,	0.00241476
Cellular component	azurophil granule	GO:0042582	10	2.99096e-05	1.81002	31	47	649	1781	gene13467,gene5847,gene17714,gene10015,gene649,gene8006,gene705,gene9259,gene9261,gene8589,gene8590,gene9850,gene9869,gene14221,gene14212,gene6020,gene6019,gene14110,gene14106,gene8384,gene8369,gene15341,gene14042,gene2789,gene14624,gene15824,gene8712,gene15799,gene8823,gene14396,gene14313,	0.00257222
Cellular component	primary lysosome	GO:0005766	9	2.99096e-05	1.81002	31	47	649	1781	gene13467,gene5847,gene17714,gene10015,gene649,gene8006,gene705,gene9259,gene9261,gene8589,gene8590,gene9850,gene9869,gene14221,gene14212,gene6020,gene6019,gene14110,gene14106,gene8384,gene8369,gene15341,gene14042,gene2789,gene14624,gene15824,gene8712,gene15799,gene8823,gene14396,gene14313,	0.00257222
Cellular component	obsolete cytosolic part	GO:0044445	0	5.25331e-05	1.55922	50	88	649	1781	gene19993,gene19829,gene19804,gene20846,gene18519,gene18513,gene1765,gene5284,gene7883,gene12288,gene20562,gene20601,gene4506,gene8229,gene3369,gene22193,gene9248,gene6976,gene20990,gene18713,gene4430,gene9276,gene19031,gene8565,gene11944,gene21205,gene566,gene270,gene21040,gene17840,gene21085,gene20409,gene6359,gene21710,gene6327,gene18117,gene20344,gene19318,gene13271,gene7706,gene20234,gene871…	0.00369642
Cellular component	vacuolar lumen	GO:0005775	6	5.5836e-05	1.80869	29	44	649	1781	gene19962,gene5529,gene13467,gene17714,gene10015,gene8006,gene9259,gene9261,gene8589,gene8590,gene9850,gene20078,gene14221,gene14212,gene6020,gene6019,gene14110,gene14106,gene8369,gene16681,gene15341,gene2789,gene14624,gene8712,gene14425,gene8823,gene14396,gene14300,gene14313,	0.00360142
Cellular component	secretory granule	GO:0030141	9	9.09954e-05	1.4684	61	114	649	1781	gene19962,gene17102,gene5559,gene17091,gene17084,gene12200,gene20662,gene17027,gene12294,gene13413,gene13467,gene17757,gene5847,gene17714,gene17642,gene22163,gene3309,gene10015,gene649,gene10046,gene9166,gene8006,gene17368,gene705,gene9259,gene9261,gene8589,gene8590,gene9850,gene9869,gene2358,gene16834,gene20078,gene14221,gene14212,gene6020,gene6019,gene14110,gene14106,gene8384,gene8369,gene16681…	0.00541773
Cellular component	azurophil granule lumen	GO:0035578	8	0.000360647	1.82948	22	33	649	1781	gene17714,gene10015,gene8006,gene9259,gene9261,gene8589,gene8590,gene9850,gene14221,gene14212,gene6020,gene6019,gene14110,gene14106,gene8369,gene15341,gene2789,gene14624,gene8712,gene8823,gene14396,gene14313,	0.0199386
Cellular component	secretory vesicle	GO:0099503	8	0.000368392	1.39322	66	130	649	1781	gene13740,gene19962,gene17102,gene5559,gene17091,gene17084,gene12200,gene20662,gene17027,gene12294,gene13413,gene13467,gene17757,gene5847,gene17714,gene17642,gene22163,gene3309,gene10015,gene649,gene10046,gene9166,gene8006,gene17368,gene705,gene9259,gene9261,gene8589,gene8590,gene8551,gene9850,gene9869,gene2358,gene16834,gene20078,gene14221,gene14212,gene6020,gene6019,gene14110,gene14106,gene8384…	0.019009
Cellular component	extrinsic component of cytoplasmic side of plasma membrane	GO:0031234	5	0.00039939	2.13439	14	18	649	1781	gene17102,gene5535,gene7894,gene17027,gene18307,gene17757,gene4649,gene4325,gene9138,gene8560,gene16834,gene8476,gene6287,gene16926,	0.0193205
Cellular component	cytoplasmic region	GO:0099568	4	0.00048317	1.42201	57	110	649	1781	gene13740,gene13787,gene12311,gene17102,gene32,gene5535,gene1752,gene20662,gene7894,gene17027,gene20663,gene19707,gene13546,gene7952,gene14769,gene11585,gene11574,gene16433,gene17757,gene4549,gene2092,gene17642,gene4649,gene22163,gene12665,gene13910,gene9176,gene10046,gene10028,gene9138,gene17368,gene18702,gene8560,gene11978,gene474,gene16834,gene7353,gene7052,gene8323,gene11724,gene15306,gene847…	0.0219984
Cellular component	extracellular region	GO:0005576	3	0.00080781	1.30974	84	176	649	1781	gene19891,gene19935,gene19962,gene13793,gene18531,gene5529,gene20827,gene9045,gene12200,gene20662,gene7876,gene12222,gene18221,gene18249,gene16434,gene8084,gene16401,gene17714,gene8051,gene10144,gene17642,gene16301,gene16300,gene22163,gene3309,gene22193,gene18910,gene9248,gene10015,gene17517,gene16239,gene11398,gene9166,gene8006,gene9325,gene20990,gene18713,gene9276,gene9259,gene9261,gene7291,gen…	0.0347358
Cellular component	obsolete vacuolar part	GO:0044437	0	0.000943975	1.37211	62	124	649	1781	gene19962,gene5529,gene20827,gene19666,gene6583,gene7883,gene20706,gene18222,gene13467,gene5847,gene8084,gene17713,gene17714,gene10144,gene17605,gene10015,gene649,gene6976,gene8006,gene705,gene12589,gene9259,gene9261,gene19031,gene8581,gene8589,gene8590,gene20031,gene10602,gene9850,gene9869,gene14257,gene20078,gene14221,gene14212,gene10543,gene6020,gene6019,gene14110,gene14106,gene8384,gene8369,g…	0.0384546
Cellular component	lytic vacuole	GO:0000323	7	0.00105253	1.32727	74	153	649	1781	gene17233,gene19935,gene19962,gene17190,gene5529,gene20827,gene13685,gene20662,gene6583,gene20706,gene18222,gene18221,gene18249,gene13467,gene11531,gene5878,gene5847,gene8084,gene17714,gene16257,gene17642,gene16301,gene22163,gene17605,gene10015,gene649,gene16239,gene11398,gene8006,gene705,gene9259,gene9261,gene19035,gene8589,gene8590,gene20031,gene9850,gene9869,gene16817,gene20078,gene14221,gene1…	0.0407328
Cellular component	specific granule membrane	GO:0035579	8	0.00156417	2.15617	11	14	649	1781	gene17102,gene17027,gene17757,gene5847,gene649,gene705,gene9869,gene16834,gene8384,gene17842,gene16926,	0.057651
Cellular component	cell cortex of cell tip	GO:0051285	6	0.00187144	2.05817	12	16	649	1781	gene5535,gene1752,gene7894,gene7952,gene4649,gene9176,gene9138,gene8560,gene7353,gene11724,gene8476,gene6287,	0.0658407
Cellular component	specific granule	GO:0042581	10	0.00187144	2.05817	12	16	649	1781	gene17102,gene17027,gene17757,gene5847,gene3309,gene649,gene705,gene9869,gene16834,gene8384,gene17842,gene16926,	0.0658407
Cellular component	tertiary granule	GO:0070820	10	0.00209919	1.98194	13	18	649	1781	gene17102,gene5559,gene17084,gene12200,gene17027,gene13413,gene17757,gene17642,gene22163,gene3309,gene16834,gene15824,gene16926,	0.0676989
Cellular component	extrinsic component of plasma membrane	GO:0019897	4	0.0022546	1.92096	14	20	649	1781	gene17102,gene5535,gene7894,gene17027,gene18307,gene17757,gene4649,gene4325,gene9138,gene8560,gene16834,gene8476,gene6287,gene16926,	0.0698023
Cellular component	lysosome	GO:0005764	8	0.00237229	1.32989	63	130	649	1781	gene17233,gene19935,gene19962,gene17190,gene20827,gene13685,gene20662,gene6583,gene18222,gene18221,gene18249,gene13467,gene5878,gene5847,gene8084,gene17714,gene16257,gene17642,gene16301,gene22163,gene10015,gene649,gene16239,gene11398,gene8006,gene705,gene9259,gene9261,gene8589,gene8590,gene20031,gene9850,gene9869,gene16817,gene20078,gene14221,gene14212,gene6020,gene6019,gene14110,gene14106,gene83…	0.0706213
Cellular component	cytoplasmic side of plasma membrane	GO:0009898	5	0.00239201	1.7943	17	26	649	1781	gene17102,gene5535,gene20827,gene7894,gene17027,gene18307,gene17757,gene4649,gene4325,gene9138,gene8560,gene20031,gene16834,gene8476,gene6287,gene8817,gene16926,	0.068571
Cellular component	cell periphery	GO:0071944	3	0.00271746	1.15417	188	447	649	1781	gene13740,gene13734,gene5480,gene19962,gene13787,gene11123,gene12311,gene14943,gene17102,gene32,gene5559,gene5535,gene4214,gene18531,gene5529,gene20827,gene14999,gene1752,gene1757,gene17091,gene17084,gene1760,gene1730,gene1704,gene20662,gene6582,gene6583,gene7894,gene17041,gene18376,gene17043,gene5245,gene7876,gene17027,gene7883,gene5206,gene12294,gene12237,gene13561,gene12211,gene14867,gene13413…	0.0751182
Cellular component	obsolete cytoplasmic vesicle part	GO:0044433	0	0.00273572	1.28173	78	167	649	1781	gene17233,gene19927,gene11123,gene17102,gene5559,gene20827,gene14999,gene17091,gene17084,gene12200,gene1704,gene6582,gene17027,gene13413,gene5352,gene18307,gene17757,gene5847,gene5821,gene17714,gene16257,gene17642,gene22163,gene3309,gene902,gene10015,gene649,gene9166,gene8006,gene17368,gene705,gene9259,gene9261,gene8589,gene8590,gene20031,gene10602,gene9850,gene9869,gene2358,gene16834,gene14221,g…	0.0730155
Cellular component	SCF ubiquitin ligase complex	GO:0019005	7	0.00274559	2.24527	9	11	649	1781	gene20806,gene17019,gene18967,gene21021,gene17813,gene15920,gene7571,gene2698,gene16938,	0.0708363
Cellular component	secretory granule lumen	GO:0034774	7	0.00360951	1.54362	27	48	649	1781	gene17714,gene17642,gene22163,gene3309,gene10015,gene9166,gene8006,gene9259,gene9261,gene8589,gene8590,gene9850,gene14221,gene14212,gene6020,gene6019,gene14110,gene14106,gene8369,gene15341,gene10374,gene2789,gene14624,gene8712,gene8823,gene14396,gene14313,	0.0901214
Cellular component	cytoplasmic side of membrane	GO:0098562	4	0.00376411	1.66316	20	33	649	1781	gene19927,gene17102,gene5535,gene20827,gene7894,gene17027,gene18307,gene17757,gene8229,gene4649,gene4325,gene9138,gene8560,gene20031,gene16834,gene8476,gene21085,gene6287,gene8817,gene16926,	0.0910443
Cellular component	vacuole	GO:0005773	6	0.00503361	1.217	102	230	649	1781	gene9008,gene17233,gene19935,gene19962,gene17190,gene5529,gene20827,gene13685,gene20662,gene19666,gene6583,gene17043,gene7883,gene20706,gene14733,gene18222,gene18221,gene18249,gene7920,gene13467,gene11531,gene12850,gene5878,gene5847,gene8084,gene17713,gene17714,gene10144,gene16257,gene17642,gene16301,gene22163,gene17605,gene10015,gene649,gene16174,gene17517,gene16239,gene6976,gene11398,gene8006,g…	0.118061
Cellular component	side of membrane	GO:0098552	3	0.00528541	1.58876	22	38	649	1781	gene19927,gene17102,gene5535,gene20827,gene7894,gene17027,gene18307,gene17757,gene8229,gene4649,gene4325,gene9138,gene8560,gene20031,gene16834,gene16817,gene16681,gene8476,gene21085,gene6287,gene8817,gene16926,	0.120321
Cellular component	cytoplasmic vesicle lumen	GO:0060205	6	0.00531674	1.51212	27	49	649	1781	gene17714,gene17642,gene22163,gene3309,gene10015,gene9166,gene8006,gene9259,gene9261,gene8589,gene8590,gene9850,gene14221,gene14212,gene6020,gene6019,gene14110,gene14106,gene8369,gene15341,gene10374,gene2789,gene14624,gene8712,gene8823,gene14396,gene14313,	0.117576
Cellular component	plasma membrane bounded cell projection cytoplasm	GO:0032838	5	0.00683698	1.53166	24	43	649	1781	gene17102,gene20662,gene17027,gene20663,gene19707,gene13546,gene17757,gene4549,gene2092,gene17642,gene22163,gene12665,gene10046,gene10028,gene16834,gene15306,gene16571,gene18070,gene13264,gene8786,gene19142,gene20118,gene15622,gene16926,	0.146995
Cellular component	secretory granule membrane	GO:0030667	7	0.0074217	1.53944	23	41	649	1781	gene17102,gene5559,gene17091,gene17084,gene17027,gene13413,gene17757,gene5847,gene649,gene17368,gene705,gene9869,gene2358,gene16834,gene8384,gene16679,gene14042,gene3421,gene17842,gene7664,gene15824,gene15799,gene16926,	0.155254
Cellular component	vesicle lumen	GO:0031983	5	0.00764769	1.48188	27	50	649	1781	gene17714,gene17642,gene22163,gene3309,gene10015,gene9166,gene8006,gene9259,gene9261,gene8589,gene8590,gene9850,gene14221,gene14212,gene6020,gene6019,gene14110,gene14106,gene8369,gene15341,gene10374,gene2789,gene14624,gene8712,gene8823,gene14396,gene14313,	0.155771
Cellular component	extracellular space	GO:0005615	3	0.00801738	1.34228	45	92	649	1781	gene19935,gene19962,gene13793,gene20662,gene18221,gene18249,gene17714,gene17642,gene16301,gene16300,gene22163,gene22193,gene9248,gene10015,gene17517,gene16239,gene11398,gene8006,gene9325,gene20990,gene18713,gene9276,gene9259,gene7291,gene408,gene9850,gene16817,gene20078,gene8369,gene16681,gene15341,gene8497,gene21710,gene5001,gene20390,gene21709,gene1556,gene21530,gene8712,gene14425,gene6254,gene…	0.159114
Cellular component	cell tip	GO:0051286	4	0.0117718	1.60868	17	29	649	1781	gene5535,gene1752,gene7894,gene17041,gene7952,gene4649,gene9176,gene9138,gene17368,gene8560,gene7353,gene11724,gene14051,gene8476,gene13329,gene1243,gene6287,	0.227784
Cellular component	plasma membrane	GO:0005886	4	0.0123123	1.1398	157	378	649	1781	gene13740,gene13734,gene5480,gene19962,gene11123,gene14943,gene17102,gene5559,gene5535,gene4214,gene5529,gene20827,gene14999,gene1757,gene17091,gene17084,gene1760,gene1730,gene1704,gene6582,gene6583,gene7894,gene17041,gene18376,gene5245,gene7876,gene17027,gene7883,gene5206,gene12294,gene12237,gene13561,gene12211,gene14867,gene13413,gene18222,gene4056,gene5352,gene18307,gene12115,gene12109,gene121…	0.232432
Cellular component	cytoplasm	GO:0005737	3	0.0133944	1.03092	562	1496	649	1781	gene13719,gene9008,gene1986,gene13740,gene17252,gene1913,gene17233,gene4165,gene19884,gene5472,gene5480,gene6783,gene5469,gene19935,gene19927,gene19993,gene20976,gene5403,gene17312,gene18648,gene20953,gene19962,gene11131,gene13787,gene11123,gene11121,gene17190,gene12311,gene13614,gene17102,gene18433,gene19769,gene32,gene17156,gene19829,gene5559,gene5560,gene20806,gene4204,gene5535,gene19804,gene1…	0.24684
Cellular component	non-growing cell tip	GO:0035839	5	0.0140947	2.13439	7	9	649	1781	gene5535,gene7894,gene4649,gene9138,gene8560,gene8476,gene6287,	0.253705
Cellular component	microtubule associated complex	GO:0005875	3	0.0141802	1.46359	24	45	649	1781	gene1913,gene18648,gene11192,gene5559,gene11058,gene20663,gene19707,gene13546,gene2092,gene4325,gene10046,gene10028,gene15306,gene360,gene6325,gene6337,gene12058,gene18070,gene10945,gene10943,gene3922,gene8786,gene20118,gene15622,	0.249442
Cellular component	obsolete extracellular region part	GO:0044421	0	0.016317	1.26656	54	117	649	1781	gene19935,gene19962,gene13793,gene18531,gene9045,gene20662,gene7876,gene12222,gene18221,gene18249,gene17714,gene17642,gene16301,gene16300,gene22163,gene22193,gene18910,gene9248,gene10015,gene17517,gene16239,gene11398,gene8006,gene9325,gene20990,gene18713,gene9276,gene9259,gene7291,gene408,gene9850,gene11956,gene16817,gene20078,gene8369,gene16681,gene15341,gene14018,gene8497,gene6379,gene21710,gen…	0.280652
Cellular component	cell pole	GO:0060187	3	0.0181504	1.55506	17	30	649	1781	gene5535,gene1752,gene7894,gene17041,gene7952,gene4649,gene9176,gene9138,gene17368,gene8560,gene7353,gene11724,gene14051,gene8476,gene13329,gene1243,gene6287,	0.275458
Cellular component	cell cortex	GO:0005938	4	0.0194574	1.35163	33	67	649	1781	gene13740,gene13787,gene12311,gene32,gene5535,gene1752,gene7894,gene7952,gene14769,gene11585,gene11574,gene16433,gene4649,gene13910,gene9176,gene9138,gene17368,gene18702,gene8560,gene11978,gene474,gene7353,gene7052,gene8323,gene11724,gene8476,gene14652,gene143,gene1243,gene6287,gene20160,gene6228,gene15644,	0.289616
Cellular component	cell cortex region	GO:0099738	5	0.0213109	1.5832	15	26	649	1781	gene13787,gene5535,gene1752,gene7894,gene7952,gene4649,gene9176,gene9138,gene17368,gene18702,gene8560,gene7353,gene11724,gene8476,gene6287,	0.311219
Cellular component	obsolete cell cortex part	GO:0044448	0	0.0238047	1.43745	22	42	649	1781	gene13740,gene13787,gene5535,gene1752,gene7894,gene7952,gene11585,gene4649,gene9176,gene9138,gene17368,gene18702,gene8560,gene7353,gene8323,gene11724,gene8476,gene14652,gene1243,gene6287,gene20160,gene6228,	0.341201
Cellular component	obsolete intrinsic component of plasma membrane	GO:0031226	0	0.0241239	1.37211	28	56	649	1781	gene13734,gene17102,gene14999,gene1704,gene6582,gene6583,gene17027,gene5206,gene13561,gene12109,gene22210,gene17757,gene5847,gene12753,gene973,gene902,gene649,gene705,gene9869,gene16834,gene7397,gene15317,gene12081,gene15836,gene20255,gene3855,gene7594,gene16926,	0.339489
Cellular component	juxtaparanode region of axon	GO:0044224	3	0.02664	2.28685	5	6	649	1781	gene17102,gene17027,gene17757,gene16834,gene16926,	0.368202
Cellular component	pinceau fiber	GO:1990031	3	0.02664	2.28685	5	6	649	1781	gene17102,gene17027,gene17757,gene16834,gene16926,	0.368202
Cellular component	voltage-gated potassium channel complex	GO:0008076	8	0.02664	2.28685	5	6	649	1781	gene17102,gene17027,gene17757,gene16834,gene16926,	0.368202
Cellular component	potassium channel complex	GO:0034705	7	0.02664	2.28685	5	6	649	1781	gene17102,gene17027,gene17757,gene16834,gene16926,	0.368202
Cellular component	cortical actin cytoskeleton	GO:0030864	8	0.0283291	1.67702	11	18	649	1781	gene13740,gene5535,gene7894,gene4649,gene9138,gene8560,gene8323,gene8476,gene1243,gene6287,gene20160,	0.365446
Cellular component	dynein complex	GO:0030286	4	0.0283291	1.67702	11	18	649	1781	gene5559,gene20663,gene19707,gene13546,gene2092,gene10046,gene10028,gene15306,gene18070,gene20118,gene15622,	0.365446
Cellular component	plant-type cell wall	GO:0009505	5	0.0299761	1.71514	10	16	649	1781	gene17043,gene12850,gene8084,gene16174,gene19059,gene14257,gene8352,gene15339,gene14425,gene14300,	0.374217
Cellular component	obsolete intrinsic component of membrane	GO:0031224	0	0.030879	1.20899	63	143	649	1781	gene13734,gene17252,gene4165,gene5472,gene17102,gene18433,gene14999,gene17091,gene1730,gene1704,gene6582,gene6583,gene17027,gene5206,gene12294,gene19757,gene20706,gene13561,gene5352,gene18249,gene12109,gene22210,gene17757,gene5847,gene17713,gene12753,gene973,gene902,gene649,gene9358,gene705,gene4427,gene19035,gene8581,gene9869,gene10645,gene2358,gene16834,gene20075,gene7397,gene8384,gene15341,gen…	0.379371
Cellular component	contractile ring	GO:0070938	3	0.0322761	1.82948	8	12	649	1781	gene13740,gene5535,gene7894,gene4649,gene9138,gene8560,gene8476,gene6287,	0.390339
Cellular component	mitotic actomyosin contractile ring, intermediate layer	GO:0120105	3	0.0322761	1.82948	8	12	649	1781	gene13740,gene5535,gene7894,gene4649,gene9138,gene8560,gene8476,gene6287,	0.390339
Cellular component	mitotic actomyosin contractile ring	GO:0110085	5	0.0322761	1.82948	8	12	649	1781	gene13740,gene5535,gene7894,gene4649,gene9138,gene8560,gene8476,gene6287,	0.390339
Cellular component	actomyosin contractile ring	GO:0005826	4	0.0322761	1.82948	8	12	649	1781	gene13740,gene5535,gene7894,gene4649,gene9138,gene8560,gene8476,gene6287,	0.390339
Cellular component	cortical cytoskeleton	GO:0030863	7	0.0351882	1.53676	14	25	649	1781	gene13740,gene5535,gene1752,gene7894,gene11585,gene4649,gene9138,gene8560,gene8323,gene8476,gene14652,gene1243,gene6287,gene20160,	0.400525
Cellular component	ciliary plasm	GO:0097014	6	0.0384182	1.45787	17	32	649	1781	gene20663,gene19707,gene13546,gene4549,gene2092,gene17642,gene22163,gene12665,gene10046,gene10028,gene15306,gene18070,gene13264,gene8786,gene19142,gene20118,gene15622,	0.430952
Cellular component	axoneme	GO:0005930	3	0.0384182	1.45787	17	32	649	1781	gene20663,gene19707,gene13546,gene4549,gene2092,gene17642,gene22163,gene12665,gene10046,gene10028,gene15306,gene18070,gene13264,gene8786,gene19142,gene20118,gene15622,	0.430952
Cellular component	cytoskeleton	GO:0005856	6	0.0427809	1.13174	113	274	649	1781	gene13719,gene13740,gene1913,gene17233,gene5480,gene5403,gene18648,gene11192,gene12311,gene5583,gene5559,gene5535,gene11085,gene9045,gene11058,gene1752,gene19675,gene18315,gene7894,gene18376,gene5245,gene7876,gene20663,gene19707,gene12294,gene12237,gene13546,gene1868,gene18222,gene19567,gene13493,gene11524,gene11585,gene4560,gene4549,gene10286,gene5829,gene5821,gene2092,gene17642,gene16354,gene46…	0.466372
Cellular component	actin cytoskeleton	GO:0015629	7	0.0435617	1.4092	19	37	649	1781	gene13719,gene13740,gene17233,gene5535,gene7894,gene5245,gene5821,gene4649,gene9138,gene17448,gene8560,gene510,gene8323,gene8476,gene15951,gene12081,gene1243,gene6287,gene20160,	0.468288
Cellular component	obsolete plasma membrane part	GO:0044459	0	0.0449589	1.18669	64	148	649	1781	gene13740,gene13734,gene5480,gene17102,gene5535,gene20827,gene14999,gene1704,gene6582,gene6583,gene7894,gene5245,gene17027,gene5206,gene12294,gene12237,gene13561,gene5352,gene18307,gene12109,gene11524,gene22210,gene17757,gene5847,gene12753,gene973,gene4649,gene902,gene11300,gene16159,gene649,gene13910,gene4325,gene9138,gene17368,gene705,gene12589,gene8560,gene20031,gene9869,gene16834,gene16817,ge…	0.476687
Biological process	organonitrogen compound metabolic process	GO:1901564	4	1.79283e-09	1.15453	447	1046	667	1802	gene13714,gene13719,gene9008,gene13740,gene17252,gene1913,gene20887,gene4198,gene19891,gene17233,gene4165,gene19884,gene5472,gene5480,gene6783,gene5469,gene5448,gene19935,gene19993,gene20976,gene5403,gene17312,gene18648,gene20953,gene19962,gene13793,gene11131,gene13787,gene11123,gene11121,gene17190,gene12311,gene17102,gene19769,gene32,gene17156,gene4242,gene19829,gene5560,gene20806,gene4204,gene5…	1.09147e-05
Biological process	cytoplasmic translation	GO:0002181	9	1.30491e-05	1.72728	39	61	667	1802	gene19829,gene19804,gene20846,gene18513,gene13685,gene1765,gene5284,gene7883,gene12288,gene20562,gene17740,gene4506,gene8229,gene3369,gene20990,gene4430,gene19031,gene8565,gene14257,gene21205,gene566,gene270,gene21040,gene21085,gene20409,gene6359,gene6327,gene18117,gene20344,gene7706,gene20234,gene6124,gene13144,gene20133,gene2733,gene19192,gene10702,gene7541,gene1325,	0.0397214
Biological process	protein metabolic process	GO:0019538	5	1.33956e-05	1.13445	367	874	667	1802	gene13714,gene13719,gene9008,gene13740,gene1913,gene20887,gene4198,gene19891,gene17233,gene4165,gene19884,gene5472,gene5480,gene6783,gene5448,gene19935,gene19993,gene20976,gene5403,gene18648,gene20953,gene19962,gene13793,gene11131,gene13787,gene11123,gene11121,gene17190,gene12311,gene32,gene17156,gene4242,gene19829,gene5560,gene20806,gene4204,gene5535,gene19804,gene11085,gene6877,gene4214,gene198…	0.0271842
Biological process	regulation of meiotic cell cycle	GO:0051445	6	4.33885e-05	1.73313	34	53	667	1802	gene20976,gene5403,gene5535,gene7894,gene7952,gene15046,gene10286,gene4649,gene13964,gene22032,gene9176,gene9138,gene10074,gene8560,gene14249,gene15528,gene15522,gene7353,gene2469,gene11724,gene15324,gene21016,gene8476,gene11681,gene6379,gene21775,gene12058,gene7494,gene6124,gene15778,gene6287,gene21485,gene6228,gene3972,	0.0660373
Biological process	amide metabolic process	GO:0043603	4	0.000150711	1.28196	121	255	667	1802	gene19993,gene5403,gene19962,gene19769,gene19829,gene19804,gene18531,gene5529,gene20846,gene18519,gene18513,gene13685,gene12383,gene1751,gene1765,gene12200,gene1710,gene20662,gene5284,gene7876,gene7883,gene12288,gene18222,gene20524,gene4056,gene20562,gene7996,gene20554,gene6632,gene21933,gene12120,gene13467,gene11531,gene9434,gene3235,gene17740,gene4506,gene10286,gene8229,gene17642,gene18951,gene…	0.183505
Biological process	neutrophil activation	GO:0042119	7	0.000157062	1.52985	47	83	667	1802	gene17102,gene5559,gene17084,gene12200,gene17027,gene13413,gene17757,gene5847,gene17714,gene17642,gene22163,gene3309,gene10015,gene649,gene9166,gene8006,gene705,gene9259,gene9261,gene8589,gene8590,gene9850,gene9869,gene16834,gene14221,gene14212,gene6020,gene6019,gene14110,gene14106,gene8384,gene8369,gene15341,gene16679,gene14042,gene10374,gene17842,gene7664,gene2789,gene14624,gene15824,gene8712,g…	0.159365
Biological process	neutrophil activation involved in immune response	GO:0002283	8	0.000157062	1.52985	47	83	667	1802	gene17102,gene5559,gene17084,gene12200,gene17027,gene13413,gene17757,gene5847,gene17714,gene17642,gene22163,gene3309,gene10015,gene649,gene9166,gene8006,gene705,gene9259,gene9261,gene8589,gene8590,gene9850,gene9869,gene16834,gene14221,gene14212,gene6020,gene6019,gene14110,gene14106,gene8384,gene8369,gene15341,gene16679,gene14042,gene10374,gene17842,gene7664,gene2789,gene14624,gene15824,gene8712,g…	0.159365
Biological process	neutrophil degranulation	GO:0043312	10	0.000157062	1.52985	47	83	667	1802	gene17102,gene5559,gene17084,gene12200,gene17027,gene13413,gene17757,gene5847,gene17714,gene17642,gene22163,gene3309,gene10015,gene649,gene9166,gene8006,gene705,gene9259,gene9261,gene8589,gene8590,gene9850,gene9869,gene16834,gene14221,gene14212,gene6020,gene6019,gene14110,gene14106,gene8384,gene8369,gene15341,gene16679,gene14042,gene10374,gene17842,gene7664,gene2789,gene14624,gene15824,gene8712,g…	0.159365
Biological process	neutrophil mediated immunity	GO:0002446	6	0.000157062	1.52985	47	83	667	1802	gene17102,gene5559,gene17084,gene12200,gene17027,gene13413,gene17757,gene5847,gene17714,gene17642,gene22163,gene3309,gene10015,gene649,gene9166,gene8006,gene705,gene9259,gene9261,gene8589,gene8590,gene9850,gene9869,gene16834,gene14221,gene14212,gene6020,gene6019,gene14110,gene14106,gene8384,gene8369,gene15341,gene16679,gene14042,gene10374,gene17842,gene7664,gene2789,gene14624,gene15824,gene8712,g…	0.159365
Biological process	regulation of protein stability	GO:0031647	4	0.000207923	1.63031	35	58	667	1802	gene5403,gene12311,gene18376,gene12237,gene12222,gene7952,gene14764,gene11524,gene8229,gene2042,gene17642,gene22163,gene9176,gene16039,gene4494,gene9261,gene8589,gene8590,gene14249,gene14221,gene14212,gene6020,gene7353,gene6019,gene14110,gene14106,gene11724,gene21049,gene20438,gene2789,gene14624,gene8817,gene14396,gene3972,gene14313,	0.126584
Biological process	granulocyte activation	GO:0036230	6	0.000232427	1.51164	47	84	667	1802	gene17102,gene5559,gene17084,gene12200,gene17027,gene13413,gene17757,gene5847,gene17714,gene17642,gene22163,gene3309,gene10015,gene649,gene9166,gene8006,gene705,gene9259,gene9261,gene8589,gene8590,gene9850,gene9869,gene16834,gene14221,gene14212,gene6020,gene6019,gene14110,gene14106,gene8384,gene8369,gene15341,gene16679,gene14042,gene10374,gene17842,gene7664,gene2789,gene14624,gene15824,gene8712,g…	0.128638
Biological process	regulated exocytosis	GO:0045055	8	0.000255804	1.45677	55	102	667	1802	gene13740,gene17102,gene5559,gene17084,gene12200,gene20662,gene18376,gene17027,gene13413,gene12140,gene17757,gene5847,gene17714,gene17642,gene22163,gene3309,gene10015,gene649,gene9166,gene8006,gene705,gene9259,gene9261,gene8589,gene8590,gene8551,gene9850,gene9869,gene16834,gene14221,gene14212,gene6020,gene6019,gene14110,gene14106,gene8384,gene8369,gene15341,gene16679,gene14042,gene10374,gene17842…	0.129778
Biological process	leukocyte degranulation	GO:0043299	9	0.000313893	1.49057	48	87	667	1802	gene17102,gene5559,gene17084,gene12200,gene17027,gene13413,gene12140,gene17757,gene5847,gene17714,gene17642,gene22163,gene3309,gene10015,gene649,gene9166,gene8006,gene705,gene9259,gene9261,gene8589,gene8590,gene9850,gene9869,gene16834,gene14221,gene14212,gene6020,gene6019,gene14110,gene14106,gene8384,gene8369,gene15341,gene16679,gene14042,gene10374,gene17842,gene7664,gene2789,gene14624,gene15824,…	0.146999
Biological process	myeloid leukocyte mediated immunity	GO:0002444	5	0.000313893	1.49057	48	87	667	1802	gene17102,gene5559,gene17084,gene12200,gene17027,gene13413,gene12140,gene17757,gene5847,gene17714,gene17642,gene22163,gene3309,gene10015,gene649,gene9166,gene8006,gene705,gene9259,gene9261,gene8589,gene8590,gene9850,gene9869,gene16834,gene14221,gene14212,gene6020,gene6019,gene14110,gene14106,gene8384,gene8369,gene15341,gene16679,gene14042,gene10374,gene17842,gene7664,gene2789,gene14624,gene15824,…	0.146999
Biological process	negative regulation of chaperone-mediated autophagy	GO:1904715	9	0.000368058	2.19509	13	16	667	1802	gene9261,gene8589,gene8590,gene14221,gene14212,gene6020,gene6019,gene14110,gene14106,gene2789,gene14624,gene14396,gene14313,	0.149382
Biological process	cell activation involved in immune response	GO:0002263	4	0.000383792	1.46829	50	92	667	1802	gene17102,gene5559,gene13685,gene17084,gene12200,gene17027,gene13413,gene12140,gene17757,gene5847,gene17714,gene17642,gene22163,gene3309,gene10015,gene649,gene9166,gene8006,gene705,gene9259,gene9261,gene8589,gene8590,gene9850,gene9869,gene16834,gene14221,gene14212,gene6020,gene6019,gene14110,gene14106,gene8384,gene8369,gene15341,gene16679,gene14042,gene10374,gene17842,gene7664,gene2789,gene14624,…	0.146033
Biological process	leukocyte activation involved in immune response	GO:0002366	5	0.000383792	1.46829	50	92	667	1802	gene17102,gene5559,gene13685,gene17084,gene12200,gene17027,gene13413,gene12140,gene17757,gene5847,gene17714,gene17642,gene22163,gene3309,gene10015,gene649,gene9166,gene8006,gene705,gene9259,gene9261,gene8589,gene8590,gene9850,gene9869,gene16834,gene14221,gene14212,gene6020,gene6019,gene14110,gene14106,gene8384,gene8369,gene15341,gene16679,gene14042,gene10374,gene17842,gene7664,gene2789,gene14624,…	0.146033
Biological process	myeloid leukocyte activation	GO:0002274	5	0.000415734	1.4709	49	90	667	1802	gene17102,gene5559,gene17084,gene12200,gene17027,gene13413,gene12140,gene11559,gene17757,gene5847,gene17714,gene17642,gene22163,gene3309,gene10015,gene649,gene9166,gene8006,gene705,gene9259,gene9261,gene8589,gene8590,gene9850,gene9869,gene16834,gene14221,gene14212,gene6020,gene6019,gene14110,gene14106,gene8384,gene8369,gene15341,gene16679,gene14042,gene10374,gene17842,gene7664,gene2789,gene14624,…	0.14061
Biological process	regulation of cell shape	GO:0008360	7	0.000434257	1.66698	29	47	667	1802	gene5535,gene7894,gene7871,gene1838,gene13493,gene11585,gene4560,gene3227,gene5821,gene4649,gene13974,gene12659,gene9138,gene8560,gene3697,gene2469,gene7052,gene8323,gene8476,gene2262,gene13329,gene14652,gene7494,gene15778,gene6287,gene20160,gene21485,gene8817,gene2640,	0.139145
Biological process	myeloid cell activation involved in immune response	GO:0002275	6	0.000450137	1.47363	48	88	667	1802	gene17102,gene5559,gene17084,gene12200,gene17027,gene13413,gene12140,gene17757,gene5847,gene17714,gene17642,gene22163,gene3309,gene10015,gene649,gene9166,gene8006,gene705,gene9259,gene9261,gene8589,gene8590,gene9850,gene9869,gene16834,gene14221,gene14212,gene6020,gene6019,gene14110,gene14106,gene8384,gene8369,gene15341,gene16679,gene14042,gene10374,gene17842,gene7664,gene2789,gene14624,gene15824,…	0.137022
Biological process	organic anion transport	GO:0015711	6	0.000492089	1.5687	36	62	667	1802	gene13734,gene18433,gene14999,gene1757,gene17079,gene1730,gene12200,gene19666,gene20706,gene13561,gene18222,gene5352,gene7996,gene22210,gene10233,gene5847,gene17713,gene12753,gene902,gene649,gene13902,gene705,gene21233,gene7397,gene8629,gene8384,gene15317,gene17804,gene12081,gene5196,gene21709,gene15836,gene15839,gene6198,gene14460,gene15641,	0.142659
Biological process	cellular response to osmotic stress	GO:0071470	6	0.000584498	2.28601	11	13	667	1802	gene20976,gene4214,gene1704,gene6582,gene7952,gene13964,gene9176,gene7353,gene9930,gene11724,gene2226,	0.161747
Biological process	cell activation	GO:0001775	3	0.000794825	1.38546	60	117	667	1802	gene13740,gene17102,gene5559,gene13685,gene17084,gene12200,gene1704,gene20662,gene6582,gene17027,gene12294,gene13413,gene12140,gene11559,gene17757,gene5847,gene17714,gene17642,gene22163,gene3309,gene10015,gene16159,gene649,gene9166,gene8006,gene4479,gene705,gene9259,gene9261,gene8589,gene8590,gene9850,gene9869,gene16834,gene14221,gene14212,gene6020,gene6019,gene14110,gene14106,gene8384,gene8369,g…	0.210387
Biological process	leukocyte mediated immunity	GO:0002443	4	0.000818846	1.43892	49	92	667	1802	gene13740,gene17102,gene5559,gene17084,gene12200,gene17027,gene13413,gene12140,gene17757,gene5847,gene17714,gene17642,gene22163,gene3309,gene10015,gene649,gene9166,gene8006,gene705,gene9259,gene9261,gene8589,gene8590,gene9850,gene9869,gene16834,gene14221,gene14212,gene6020,gene6019,gene14110,gene14106,gene8384,gene8369,gene15341,gene16679,gene14042,gene10374,gene17842,gene7664,gene2789,gene14624,…	0.207714
Biological process	mannose metabolic process	GO:0006013	7	0.000824001	2.16132	12	15	667	1802	gene17190,gene7920,gene8084,gene17714,gene10015,gene8006,gene9259,gene9850,gene8369,gene8352,gene8712,gene8823,	0.200661
Biological process	negative regulation of protein import into nucleus	GO:0042308	11	0.000844072	2.43148	9	10	667	1802	gene18376,gene12222,gene22193,gene16159,gene18713,gene6342,gene21710,gene19106,gene14322,	0.197643
Biological process	negative regulation of protein import	GO:1904590	10	0.000844072	2.43148	9	10	667	1802	gene18376,gene12222,gene22193,gene16159,gene18713,gene6342,gene21710,gene19106,gene14322,	0.197643
Biological process	leukocyte activation	GO:0045321	4	0.00103321	1.38733	57	111	667	1802	gene13740,gene17102,gene5559,gene13685,gene17084,gene12200,gene20662,gene17027,gene12294,gene13413,gene12140,gene11559,gene17757,gene5847,gene17714,gene17642,gene22163,gene3309,gene10015,gene16159,gene649,gene9166,gene8006,gene4479,gene705,gene9259,gene9261,gene8589,gene8590,gene9850,gene9869,gene16834,gene14221,gene14212,gene6020,gene6019,gene14110,gene14106,gene8384,gene8369,gene15341,gene16679…	0.224649
Biological process	negative regulation of protein localization to nucleus	GO:1900181	8	0.0012141	1.99069	14	19	667	1802	gene18376,gene7876,gene12222,gene7952,gene22193,gene16159,gene9176,gene18713,gene7353,gene11724,gene6342,gene21710,gene19106,gene14322,	0.254878
Biological process	exocytosis	GO:0006887	7	0.00126798	1.36199	61	121	667	1802	gene13740,gene17233,gene17102,gene5559,gene17084,gene12200,gene20662,gene19650,gene17041,gene18376,gene17027,gene13413,gene12140,gene17757,gene5847,gene17714,gene17642,gene22163,gene3309,gene10015,gene649,gene9166,gene8006,gene17368,gene705,gene9259,gene9261,gene8589,gene8590,gene8551,gene9850,gene9869,gene16834,gene14221,gene14212,gene6020,gene6019,gene14110,gene14106,gene8384,gene8369,gene8323,…	0.257315
Biological process	regulation of unidimensional cell growth	GO:0051510	7	0.00135937	2.25137	10	12	667	1802	gene5535,gene7894,gene11585,gene4649,gene9138,gene8560,gene8476,gene14652,gene6287,gene20160,	0.266963
Biological process	negative regulation of nucleocytoplasmic transport	GO:0046823	8	0.00135937	2.25137	10	12	667	1802	gene18376,gene12222,gene22193,gene16159,gene18713,gene16571,gene6342,gene21710,gene19106,gene14322,	0.266963
Biological process	monoatomic ion transmembrane transport	GO:0034220	6	0.0013848	1.36218	60	119	667	1802	gene13740,gene13734,gene17102,gene18433,gene13685,gene14999,gene1760,gene17079,gene1704,gene19666,gene6582,gene6583,gene18376,gene17027,gene5206,gene20706,gene13561,gene18222,gene5352,gene7996,gene12140,gene22210,gene10234,gene17757,gene5847,gene17713,gene12753,gene11458,gene973,gene902,gene13979,gene16159,gene649,gene13902,gene705,gene12589,gene8551,gene10602,gene16834,gene7397,gene10543,gene212…	0.255475
Biological process	phosphate-containing compound metabolic process	GO:0006796	5	0.00141839	1.15314	210	492	667	1802	gene13714,gene13719,gene9008,gene13740,gene17252,gene1913,gene4198,gene19891,gene19884,gene5472,gene5480,gene6783,gene5448,gene20976,gene5403,gene17312,gene19962,gene13787,gene11123,gene17102,gene32,gene4242,gene5583,gene5559,gene5535,gene11085,gene4214,gene17215,gene18531,gene13685,gene6814,gene12337,gene1752,gene1751,gene1760,gene20662,gene18315,gene7894,gene18376,gene7876,gene7871,gene17027,ge…	0.253975
Biological process	regulation of chaperone-mediated autophagy	GO:1904714	8	0.00145654	1.87941	16	23	667	1802	gene5403,gene9261,gene8589,gene8590,gene14249,gene14221,gene14212,gene6020,gene6019,gene14110,gene14106,gene2789,gene14624,gene14396,gene3972,gene14313,	0.253354
Biological process	chaperone-mediated autophagy	GO:0061684	7	0.00145654	1.87941	16	23	667	1802	gene5403,gene9261,gene8589,gene8590,gene14249,gene14221,gene14212,gene6020,gene6019,gene14110,gene14106,gene2789,gene14624,gene14396,gene3972,gene14313,	0.253354
Biological process	immune effector process	GO:0002252	3	0.00151282	1.35082	62	124	667	1802	gene13740,gene12311,gene17102,gene5559,gene13685,gene9045,gene17084,gene12200,gene17027,gene13413,gene4056,gene12140,gene17757,gene5847,gene17714,gene17642,gene22163,gene3309,gene10015,gene17495,gene649,gene9166,gene8006,gene17405,gene705,gene5703,gene9259,gene9261,gene8589,gene8590,gene9850,gene9869,gene11956,gene16834,gene14221,gene14212,gene6020,gene8672,gene6019,gene14110,gene14106,gene8384,g…	0.24892
Biological process	glycosphingolipid metabolic process	GO:0006687	8	0.00158693	1.77005	19	29	667	1802	gene17252,gene19962,gene13467,gene9261,gene8589,gene8590,gene20078,gene14221,gene14212,gene6020,gene6019,gene14110,gene14106,gene8477,gene2789,gene14624,gene14490,gene14396,gene14313,	0.254243
Biological process	phosphorylation	GO:0016310	6	0.00160122	1.19798	145	327	667	1802	gene13714,gene9008,gene13740,gene1913,gene4198,gene19891,gene19884,gene5480,gene20976,gene5403,gene19962,gene13787,gene11123,gene32,gene4242,gene5559,gene5535,gene11085,gene4214,gene17215,gene13685,gene12337,gene1752,gene1760,gene20662,gene18315,gene7894,gene18376,gene7876,gene7871,gene12294,gene12297,gene19757,gene12237,gene12222,gene12211,gene1868,gene1838,gene1810,gene14709,gene4056,gene7952,g…	0.249954
Biological process	protein phosphorylation	GO:0006468	7	0.00175699	1.21574	126	280	667	1802	gene13714,gene9008,gene13740,gene1913,gene4198,gene19891,gene19884,gene5480,gene20976,gene5403,gene19962,gene13787,gene11123,gene32,gene4242,gene5535,gene11085,gene4214,gene13685,gene12337,gene1752,gene1760,gene20662,gene18315,gene7894,gene18376,gene7876,gene7871,gene12294,gene19757,gene12237,gene12222,gene12211,gene1868,gene1838,gene4056,gene7952,gene18307,gene14769,gene13493,gene12140,gene11524…	0.267414
Biological process	phosphorus metabolic process	GO:0006793	4	0.00196437	1.14698	211	497	667	1802	gene13714,gene13719,gene9008,gene13740,gene17252,gene1913,gene4198,gene19891,gene19884,gene5472,gene5480,gene6783,gene5448,gene20976,gene5403,gene17312,gene19962,gene13787,gene11123,gene17102,gene32,gene4242,gene5583,gene5559,gene5535,gene11085,gene4214,gene17215,gene18531,gene13685,gene6814,gene12337,gene1752,gene1751,gene1760,gene20662,gene18315,gene7894,gene18376,gene7876,gene7871,gene17027,ge…	0.291685
Biological process	platelet-derived growth factor receptor signaling pathway	GO:0048008	9	0.00207966	2.40147	8	9	667	1802	gene13719,gene22193,gene18713,gene21710,gene10919,gene19106,gene8817,gene14322,	0.301452
Biological process	regulation of actin cytoskeleton organization	GO:0032956	8	0.00225533	1.60812	25	42	667	1802	gene5403,gene5535,gene13685,gene7894,gene1868,gene18307,gene5821,gene4649,gene4325,gene9138,gene17448,gene8560,gene14249,gene15528,gene15490,gene7052,gene8323,gene14051,gene8476,gene2262,gene1243,gene6287,gene20160,gene3972,gene1325,	0.319313
Biological process	cognition	GO:0050890	5	0.00235328	1.47363	36	66	667	1802	gene13740,gene5403,gene17102,gene13685,gene7876,gene17027,gene12237,gene12222,gene18222,gene12140,gene11524,gene11559,gene17757,gene5847,gene17714,gene10015,gene650,gene16159,gene649,gene8006,gene705,gene9259,gene14249,gene16834,gene8384,gene8369,gene10390,gene8712,gene14425,gene6254,gene8823,gene8817,gene14300,gene16926,gene3972,gene1325,	0.325608
Biological process	learning or memory	GO:0007611	6	0.00235328	1.47363	36	66	667	1802	gene13740,gene5403,gene17102,gene13685,gene7876,gene17027,gene12237,gene12222,gene18222,gene12140,gene11524,gene11559,gene17757,gene5847,gene17714,gene10015,gene650,gene16159,gene649,gene8006,gene705,gene9259,gene14249,gene16834,gene8384,gene8369,gene10390,gene8712,gene14425,gene6254,gene8823,gene8817,gene14300,gene16926,gene3972,gene1325,	0.325608
Biological process	monoatomic anion transport	GO:0006820	6	0.00239372	1.44088	40	75	667	1802	gene13734,gene18433,gene13685,gene14999,gene1757,gene17079,gene1730,gene12200,gene19666,gene5206,gene20706,gene13561,gene18222,gene5352,gene7996,gene22210,gene10233,gene5847,gene17713,gene12753,gene902,gene649,gene13902,gene705,gene21233,gene7397,gene21255,gene8629,gene8384,gene15317,gene17804,gene12081,gene5196,gene21709,gene15836,gene15839,gene6198,gene14460,gene1325,gene15641,	0.316803
Biological process	regulation of wound healing	GO:0061041	7	0.00253543	2.70165	6	6	667	1802	gene13685,gene1704,gene6582,gene18166,gene8817,gene1325,	0.328419
Biological process	osmosensory signaling pathway	GO:0007231	7	0.00253543	2.70165	6	6	667	1802	gene20976,gene7952,gene13964,gene9176,gene7353,gene11724,	0.328419
Biological process	monoatomic ion transport	GO:0006811	5	0.00289255	1.29606	71	148	667	1802	gene13740,gene13734,gene12311,gene17102,gene18433,gene13685,gene14999,gene1757,gene1760,gene17079,gene1730,gene12200,gene1704,gene19666,gene6582,gene6583,gene18376,gene17027,gene5206,gene20706,gene13561,gene18222,gene5352,gene7996,gene12140,gene22210,gene10234,gene10233,gene17757,gene5847,gene17713,gene12753,gene11458,gene973,gene902,gene13979,gene16159,gene649,gene13902,gene705,gene12589,gene855…	0.359384
Biological process	wound healing	GO:0042060	5	0.00289648	1.73677	18	28	667	1802	gene13685,gene1704,gene6582,gene12109,gene12140,gene22193,gene12634,gene18713,gene8323,gene10390,gene18166,gene21710,gene2781,gene15824,gene19106,gene8817,gene1325,gene14322,	0.352676
Biological process	regulation of meiotic nuclear division	GO:0040020	8	0.00289648	1.73677	18	28	667	1802	gene20976,gene5403,gene7952,gene13964,gene9176,gene10074,gene14249,gene7353,gene2469,gene11724,gene21016,gene6379,gene21775,gene12058,gene7494,gene15778,gene21485,gene3972,	0.352676
Biological process	negative regulation of cell adhesion	GO:0007162	6	0.00311599	2.21044	9	11	667	1802	gene22193,gene16159,gene18713,gene21710,gene6124,gene20160,gene19106,gene8817,gene14322,	0.36481
Biological process	positive regulation of monoatomic anion transport	GO:1903793	8	0.00394228	2.07819	10	13	667	1802	gene5352,gene7996,gene5847,gene649,gene705,gene21233,gene8384,gene12081,gene5196,gene21709,	0.452842
Biological process	positive regulation of behavior	GO:0048520	6	0.00394228	2.07819	10	13	667	1802	gene17102,gene13685,gene17027,gene17757,gene16159,gene16834,gene14006,gene8786,gene16926,gene1325,	0.452842
Biological process	negative regulation of protein catabolic process	GO:0042177	8	0.00420794	1.60639	22	37	667	1802	gene13787,gene13685,gene12237,gene11524,gene8229,gene18951,gene4494,gene9261,gene8589,gene8590,gene14221,gene14212,gene15528,gene6020,gene6019,gene14110,gene14106,gene2789,gene14624,gene14396,gene1325,gene14313,	0.46578
Biological process	camera-type eye development	GO:0043010	7	0.00443226	1.62099	21	35	667	1802	gene18222,gene5847,gene5829,gene919,gene16159,gene649,gene18879,gene4479,gene705,gene15482,gene8384,gene16681,gene7148,gene11681,gene2214,gene21775,gene6428,gene1218,gene14429,gene7594,gene10718,	0.48185
Biological process	regulation of establishment or maintenance of cell polarity	GO:0032878	5	0.00455009	1.98121	11	15	667	1802	gene5535,gene7894,gene4649,gene9138,gene8560,gene7052,gene8476,gene4821,gene13329,gene6287,gene20160,	0.485982
Biological process	monoatomic anion transmembrane transport	GO:0098656	7	0.00466158	1.51968	27	48	667	1802	gene13734,gene18433,gene13685,gene14999,gene17079,gene19666,gene5206,gene20706,gene13561,gene18222,gene5352,gene7996,gene22210,gene17713,gene12753,gene902,gene13902,gene7397,gene21255,gene8629,gene15317,gene12081,gene5196,gene15836,gene15839,gene1325,gene15641,	0.489305
Biological process	protein deglycosylation	GO:0006517	7	0.00496365	1.90705	12	17	667	1802	gene17190,gene7920,gene8084,gene17714,gene10015,gene8006,gene9259,gene9850,gene8369,gene8352,gene8712,gene8823,	0.512181
Biological process	peptide metabolic process	GO:0006518	5	0.00503405	1.23826	88	192	667	1802	gene19993,gene19769,gene19829,gene19804,gene5529,gene20846,gene18519,gene18513,gene13685,gene12383,gene1751,gene1765,gene12200,gene1710,gene20662,gene5284,gene7876,gene7883,gene12288,gene18222,gene20524,gene4056,gene20562,gene20554,gene6632,gene21933,gene12120,gene11531,gene9434,gene3235,gene17740,gene4506,gene10286,gene8229,gene17642,gene18951,gene3369,gene22163,gene9248,gene3037,gene6976,gene10…	0.510789
Biological process	regulation of potassium ion transmembrane transporter activity	GO:1901016	10	0.00506339	2.36394	7	8	667	1802	gene17102,gene17027,gene17757,gene8551,gene16834,gene8817,gene16926,	0.505342
Biological process	regulation of potassium ion transmembrane transport	GO:1901379	9	0.00506339	2.36394	7	8	667	1802	gene17102,gene17027,gene17757,gene8551,gene16834,gene8817,gene16926,	0.505342
Biological process	positive regulation of DNA-templated DNA replication	GO:2000105	10	0.00506339	2.36394	7	8	667	1802	gene1704,gene6582,gene19616,gene22178,gene15528,gene11681,gene21775,	0.505342
Biological process	tissue regeneration	GO:0042246	5	0.00506339	2.36394	7	8	667	1802	gene1704,gene6582,gene22193,gene18713,gene21710,gene19106,gene14322,	0.505342
Biological process	regulation of potassium ion transport	GO:0043266	8	0.00506339	2.36394	7	8	667	1802	gene17102,gene17027,gene17757,gene8551,gene16834,gene8817,gene16926,	0.505342
Biological process	regulation of platelet-derived growth factor receptor signaling pathway	GO:0010640	7	0.00506339	2.36394	7	8	667	1802	gene13719,gene22193,gene18713,gene21710,gene10919,gene19106,gene14322,	0.505342
Biological process	negative regulation of platelet-derived growth factor receptor signaling pathway	GO:0010642	8	0.00506339	2.36394	7	8	667	1802	gene13719,gene22193,gene18713,gene21710,gene10919,gene19106,gene14322,	0.505342
Biological process	regulation of cell-substrate junction organization	GO:0150116	6	0.00506339	2.36394	7	8	667	1802	gene22193,gene18713,gene21710,gene20160,gene19106,gene8817,gene14322,	0.505342
Biological process	regulation of focal adhesion assembly	GO:0051893	8	0.00506339	2.36394	7	8	667	1802	gene22193,gene18713,gene21710,gene20160,gene19106,gene8817,gene14322,	0.505342
Biological process	regulation of adherens junction organization	GO:1903391	6	0.00506339	2.36394	7	8	667	1802	gene22193,gene18713,gene21710,gene20160,gene19106,gene8817,gene14322,	0.505342
Biological process	regulation of cell-substrate junction assembly	GO:0090109	7	0.00506339	2.36394	7	8	667	1802	gene22193,gene18713,gene21710,gene20160,gene19106,gene8817,gene14322,	0.505342
Biological process	tetrapyrrole metabolic process	GO:0033013	5	0.00688242	2.70165	5	5	667	1802	gene5469,gene20834,gene10233,gene19459,gene2932,	0.581947
Biological process	auxin metabolic process	GO:0009850	6	0.00688242	2.70165	5	5	667	1802	gene1838,gene19580,gene11585,gene3697,gene14652,	0.581947
Biological process	anatomical structure regression	GO:0060033	3	0.00688242	2.70165	5	5	667	1802	gene11123,gene13685,gene12294,gene8817,gene1325,	0.581947
Biological process	negative regulation of protein localization to cell tip	GO:1903067	8	0.00702203	2.16132	8	10	667	1802	gene5535,gene7894,gene4649,gene9138,gene8560,gene8476,gene13329,gene6287,	0.570001
Biological process	regulation of protein localization to cell tip	GO:1903066	7	0.00702203	2.16132	8	10	667	1802	gene5535,gene7894,gene4649,gene9138,gene8560,gene8476,gene13329,gene6287,	0.570001
Biological process	negative regulation of protein localization to plasma membrane	GO:1903077	9	0.00702203	2.16132	8	10	667	1802	gene5535,gene7894,gene5821,gene4649,gene9138,gene8560,gene8476,gene6287,	0.570001
Biological process	negative regulation of protein localization to cell periphery	GO:1904376	8	0.00702203	2.16132	8	10	667	1802	gene5535,gene7894,gene5821,gene4649,gene9138,gene8560,gene8476,gene6287,	0.570001
Biological process	monoatomic cation transmembrane transport	GO:0098655	7	0.00729089	1.3675	41	81	667	1802	gene13740,gene17102,gene18433,gene14999,gene1760,gene1704,gene6582,gene6583,gene18376,gene17027,gene20706,gene13561,gene12140,gene10234,gene17757,gene5847,gene17713,gene11458,gene973,gene902,gene13979,gene16159,gene649,gene705,gene12589,gene8551,gene16834,gene7397,gene8384,gene15317,gene12926,gene12042,gene15836,gene19242,gene3855,gene7594,gene20160,gene6254,gene8817,gene16926,gene15641,	0.56186
Biological process	liposaccharide metabolic process	GO:1903509	5	0.00788503	1.6041	19	32	667	1802	gene17252,gene19962,gene13467,gene9261,gene8589,gene8590,gene20078,gene14221,gene14212,gene6020,gene6019,gene14110,gene14106,gene8477,gene2789,gene14624,gene14490,gene14396,gene14313,	0.600051
Biological process	glycolipid metabolic process	GO:0006664	7	0.00788503	1.6041	19	32	667	1802	gene17252,gene19962,gene13467,gene9261,gene8589,gene8590,gene20078,gene14221,gene14212,gene6020,gene6019,gene14110,gene14106,gene8477,gene2789,gene14624,gene14490,gene14396,gene14313,	0.600051
Biological process	pigment metabolic process	GO:0042440	3	0.00838583	2.02624	9	12	667	1802	gene20834,gene10233,gene16257,gene21233,gene15341,gene14018,gene19459,gene2932,gene8817,	0.622597
Biological process	protein localization to cell tip	GO:1990151	6	0.00838583	2.02624	9	12	667	1802	gene5535,gene7894,gene4649,gene9138,gene8560,gene8476,gene13329,gene6287,gene6228,	0.622597
Biological process	negative regulation of cell cycle G2/M phase transition	GO:1902750	9	0.00874496	1.64029	17	28	667	1802	gene5403,gene5535,gene7894,gene7952,gene4649,gene16193,gene9176,gene9138,gene8560,gene14249,gene7353,gene11724,gene14051,gene8476,gene21775,gene6287,gene3972,	0.633801
Biological process	negative regulation of G2/M transition of mitotic cell cycle	GO:0010972	10	0.00874496	1.64029	17	28	667	1802	gene5403,gene5535,gene7894,gene7952,gene4649,gene16193,gene9176,gene9138,gene8560,gene14249,gene7353,gene11724,gene14051,gene8476,gene21775,gene6287,gene3972,	0.633801
Biological process	regeneration	GO:0031099	4	0.00913849	1.66255	16	26	667	1802	gene18513,gene1704,gene6582,gene12237,gene11524,gene22193,gene9166,gene16092,gene18713,gene15300,gene10374,gene11681,gene21710,gene19106,gene8817,gene14322,	0.64692
Biological process	negative regulation of intracellular protein transport	GO:0090317	10	0.00925393	1.92975	10	14	667	1802	gene18376,gene12222,gene22193,gene16159,gene18713,gene16571,gene6342,gene21710,gene19106,gene14322,	0.647562
Biological process	negative regulation of intracellular transport	GO:0032387	7	0.00925393	1.92975	10	14	667	1802	gene18376,gene12222,gene22193,gene16159,gene18713,gene16571,gene6342,gene21710,gene19106,gene14322,	0.647562
Biological process	cilium or flagellum-dependent cell motility	GO:0001539	4	0.00948406	1.68853	15	24	667	1802	gene19707,gene13546,gene919,gene18879,gene408,gene1021,gene15482,gene15306,gene7148,gene2214,gene18070,gene8786,gene1218,gene20118,gene15622,	0.648753
Biological process	cilium-dependent cell motility	GO:0060285	5	0.00948406	1.68853	15	24	667	1802	gene19707,gene13546,gene919,gene18879,gene408,gene1021,gene15482,gene15306,gene7148,gene2214,gene18070,gene8786,gene1218,gene20118,gene15622,	0.648753
Biological process	regulation of actin filament-based process	GO:0032970	5	0.00971772	1.45889	27	50	667	1802	gene5403,gene5535,gene13685,gene7894,gene1868,gene18307,gene5821,gene973,gene4649,gene4325,gene9138,gene17448,gene8560,gene8551,gene14249,gene15528,gene15490,gene7052,gene8323,gene14051,gene8476,gene2262,gene1243,gene6287,gene20160,gene3972,gene1325,	0.650126
Biological process	protein stabilization	GO:0050821	5	0.00975637	1.71923	14	22	667	1802	gene12311,gene18376,gene12222,gene7952,gene14764,gene8229,gene2042,gene9176,gene16039,gene4494,gene7353,gene11724,gene21049,gene8817,	0.645617
Biological process	regulation of transmembrane transporter activity	GO:0022898	7	0.00975637	1.71923	14	22	667	1802	gene17102,gene18376,gene17027,gene5352,gene17757,gene16159,gene8551,gene16834,gene21255,gene12081,gene5196,gene20160,gene8817,gene16926,	0.645617
Biological process	regulation of monoatomic ion transmembrane transporter activity	GO:0032412	8	0.00975637	1.71923	14	22	667	1802	gene17102,gene18376,gene17027,gene5352,gene17757,gene16159,gene8551,gene16834,gene21255,gene12081,gene5196,gene20160,gene8817,gene16926,	0.645617
Biological process	positive regulation of meiotic cell cycle	GO:0051446	7	0.0099217	1.75607	13	20	667	1802	gene22032,gene10074,gene15528,gene15522,gene2469,gene15324,gene21016,gene6379,gene21775,gene7494,gene15778,gene21485,gene6228,	0.635824
Biological process	system process	GO:0003008	3	0.010211	1.23551	75	164	667	1802	gene13740,gene5403,gene11192,gene17102,gene13685,gene11058,gene20662,gene7876,gene17027,gene19707,gene5206,gene12294,gene12237,gene12222,gene13546,gene18222,gene5352,gene6604,gene12140,gene13467,gene11524,gene9434,gene11559,gene17757,gene5847,gene5811,gene17714,gene973,gene10015,gene650,gene16159,gene649,gene4325,gene8006,gene13820,gene17368,gene4479,gene705,gene9259,gene7220,gene8551,gene14249,g…	0.64755
Biological process	negative regulation of mitotic cell cycle phase transition	GO:1901991	9	0.0105424	1.46339	26	48	667	1802	gene5403,gene4242,gene5535,gene4214,gene1752,gene7894,gene7952,gene4649,gene16193,gene9176,gene9138,gene8560,gene14249,gene15528,gene7353,gene11724,gene14051,gene8476,gene8443,gene11681,gene21775,gene12058,gene3915,gene6287,gene8817,gene3972,	0.661669
Biological process	negative regulation of protein localization	GO:1903828	7	0.0114329	1.46829	25	46	667	1802	gene13740,gene5535,gene7894,gene18376,gene7876,gene12222,gene7952,gene5821,gene4649,gene22193,gene16159,gene9176,gene9138,gene18713,gene8560,gene7353,gene11724,gene8476,gene16571,gene6342,gene21710,gene13329,gene6287,gene19106,gene14322,	0.710242
Biological process	negative regulation of potassium ion transmembrane transporter activity	GO:1901017	11	0.0121492	2.3157	6	7	667	1802	gene17102,gene17027,gene17757,gene16834,gene8817,gene16926,	0.747112
Biological process	negative regulation of potassium ion transmembrane transport	GO:1901380	10	0.0121492	2.3157	6	7	667	1802	gene17102,gene17027,gene17757,gene16834,gene8817,gene16926,	0.747112
Biological process	regulation of delayed rectifier potassium channel activity	GO:1902259	11	0.0121492	2.3157	6	7	667	1802	gene17102,gene17027,gene17757,gene8551,gene16834,gene16926,	0.747112
Biological process	negative regulation of cell-matrix adhesion	GO:0001953	8	0.0121492	2.3157	6	7	667	1802	gene22193,gene18713,gene21710,gene19106,gene8817,gene14322,	0.747112
Biological process	negative regulation of potassium ion transport	GO:0043267	9	0.0121492	2.3157	6	7	667	1802	gene17102,gene17027,gene17757,gene16834,gene8817,gene16926,	0.747112
Biological process	negative regulation of cell-substrate adhesion	GO:0010812	7	0.0121492	2.3157	6	7	667	1802	gene22193,gene18713,gene21710,gene19106,gene8817,gene14322,	0.747112
Biological process	negative regulation of cell-substrate junction organization	GO:0150118	7	0.0121492	2.3157	6	7	667	1802	gene22193,gene18713,gene21710,gene19106,gene8817,gene14322,	0.747112
Biological process	negative regulation of focal adhesion assembly	GO:0051895	9	0.0121492	2.3157	6	7	667	1802	gene22193,gene18713,gene21710,gene19106,gene8817,gene14322,	0.747112
Biological process	negative regulation of adherens junction organization	GO:1903392	7	0.0121492	2.3157	6	7	667	1802	gene22193,gene18713,gene21710,gene19106,gene8817,gene14322,	0.747112
Biological process	pyrimidine nucleobase metabolic process	GO:0006206	8	0.0121492	2.3157	6	7	667	1802	gene13685,gene20668,gene8305,gene20310,gene21407,gene1325,	0.747112
Biological process	transmembrane transport	GO:0055085	5	0.012482	1.2196	79	175	667	1802	gene13740,gene13734,gene11123,gene17102,gene18433,gene13685,gene14999,gene17091,gene1760,gene17079,gene1704,gene19666,gene6582,gene6583,gene18376,gene7876,gene17027,gene5206,gene20706,gene13561,gene18222,gene5352,gene7996,gene12109,gene12140,gene22210,gene10234,gene17757,gene16487,gene5847,gene5821,gene17713,gene12753,gene11458,gene973,gene902,gene13979,gene16159,gene649,gene13902,gene17368,gene7…	0.697158
Biological process	eye development	GO:0001654	6	0.0130971	1.39585	31	60	667	1802	gene13787,gene19757,gene18222,gene5847,gene5829,gene919,gene16159,gene649,gene18879,gene9166,gene4479,gene705,gene8551,gene15482,gene8384,gene16681,gene10374,gene7148,gene11681,gene2262,gene2214,gene21049,gene21775,gene6428,gene8728,gene1218,gene14429,gene7594,gene20160,gene10718,gene8817,	0.724867
Biological process	visual system development	GO:0150063	6	0.0130971	1.39585	31	60	667	1802	gene13787,gene19757,gene18222,gene5847,gene5829,gene919,gene16159,gene649,gene18879,gene9166,gene4479,gene705,gene8551,gene15482,gene8384,gene16681,gene10374,gene7148,gene11681,gene2262,gene2214,gene21049,gene21775,gene6428,gene8728,gene1218,gene14429,gene7594,gene20160,gene10718,gene8817,	0.724867
Biological process	retina development in camera-type eye	GO:0060041	4	0.0139945	1.58373	17	29	667	1802	gene5847,gene5829,gene919,gene16159,gene649,gene18879,gene4479,gene705,gene15482,gene8384,gene16681,gene7148,gene2214,gene1218,gene14429,gene7594,gene10718,	0.760702
Biological process	inorganic ion transmembrane transport	GO:0098660	6	0.0143971	1.31941	42	86	667	1802	gene13740,gene17102,gene13685,gene14999,gene1760,gene1704,gene6582,gene6583,gene18376,gene17027,gene20706,gene5352,gene12140,gene10234,gene17757,gene5847,gene17713,gene11458,gene973,gene902,gene13979,gene16159,gene649,gene705,gene12589,gene8551,gene16834,gene7397,gene8384,gene11681,gene12926,gene12081,gene12042,gene5196,gene19242,gene3855,gene7594,gene6254,gene8817,gene16926,gene1325,gene15641,	0.775659
Biological process	sphingolipid metabolic process	GO:0006665	7	0.0145436	1.48591	22	40	667	1802	gene17252,gene19962,gene13467,gene17508,gene9261,gene8589,gene8590,gene10645,gene20078,gene14221,gene14212,gene6020,gene6019,gene14110,gene14106,gene8477,gene18182,gene2789,gene14624,gene14490,gene14396,gene14313,	0.776679
Biological process	obsolete regulation of actomyosin contractile ring localization	GO:1901648	0	0.0155064	2.10128	7	9	667	1802	gene5535,gene7894,gene4649,gene9138,gene8560,gene8476,gene6287,	0.820896
Biological process	regulation of cytokinesis, site selection	GO:2000073	8	0.0155064	2.10128	7	9	667	1802	gene5535,gene7894,gene4649,gene9138,gene8560,gene8476,gene6287,	0.820896
Biological process	bipolar cell growth	GO:0042815	6	0.0155064	2.10128	7	9	667	1802	gene5535,gene7894,gene4649,gene9138,gene8560,gene8476,gene6287,	0.820896
Biological process	obsolete regulation of mitotic actomyosin contractile ring localization	GO:1902471	0	0.0155064	2.10128	7	9	667	1802	gene5535,gene7894,gene4649,gene9138,gene8560,gene8476,gene6287,	0.820896
Biological process	positive regulation of unidimensional cell growth	GO:0051512	9	0.0155064	2.10128	7	9	667	1802	gene5535,gene7894,gene4649,gene9138,gene8560,gene8476,gene6287,	0.820896
Biological process	regulation of bipolar cell growth	GO:0051516	8	0.0155064	2.10128	7	9	667	1802	gene5535,gene7894,gene4649,gene9138,gene8560,gene8476,gene6287,	0.820896
Biological process	positive regulation of bipolar cell growth	GO:0051518	10	0.0155064	2.10128	7	9	667	1802	gene5535,gene7894,gene4649,gene9138,gene8560,gene8476,gene6287,	0.820896
Biological process	activation of bipolar cell growth	GO:0051519	11	0.0155064	2.10128	7	9	667	1802	gene5535,gene7894,gene4649,gene9138,gene8560,gene8476,gene6287,	0.820896
Biological process	obsolete regulation of establishment of actomyosin contractile ring localization involved in mitotic cell cycle	GO:1903505	0	0.0155064	2.10128	7	9	667	1802	gene5535,gene7894,gene4649,gene9138,gene8560,gene8476,gene6287,	0.820896
Biological process	positive regulation of DNA replication	GO:0045740	9	0.0155064	2.10128	7	9	667	1802	gene1704,gene6582,gene19616,gene22178,gene15528,gene11681,gene21775,	0.820896
Biological process	obsolete regulation of establishment of actomyosin contractile ring localization	GO:0071342	0	0.0155064	2.10128	7	9	667	1802	gene5535,gene7894,gene4649,gene9138,gene8560,gene8476,gene6287,	0.820896
Biological process	mitotic cell size control checkpoint signaling	GO:0031567	11	0.0155064	2.10128	7	9	667	1802	gene5535,gene7894,gene4649,gene9138,gene8560,gene8476,gene6287,	0.820896
Biological process	mitotic G2 cell size control checkpoint signaling	GO:0031569	12	0.0155064	2.10128	7	9	667	1802	gene5535,gene7894,gene4649,gene9138,gene8560,gene8476,gene6287,	0.820896
Biological process	positive regulation of lipid transport	GO:0032370	7	0.0155064	2.10128	7	9	667	1802	gene7996,gene5847,gene649,gene705,gene8384,gene12081,gene21709,	0.820896
Biological process	ribosomal large subunit biogenesis	GO:0042273	6	0.0157408	1.49302	21	38	667	1802	gene19804,gene18513,gene7883,gene18420,gene4506,gene17474,gene9323,gene8565,gene11944,gene9855,gene2469,gene11743,gene17840,gene13271,gene7494,gene6140,gene15778,gene21468,gene20133,gene21485,gene10702,	0.742867
Biological process	secretion	GO:0046903	5	0.0160525	1.20744	80	179	667	1802	gene1986,gene13740,gene17233,gene17102,gene5559,gene14999,gene17091,gene17084,gene12200,gene20662,gene19650,gene17041,gene18376,gene17027,gene5206,gene13413,gene5352,gene12109,gene12140,gene10233,gene17757,gene5847,gene17714,gene17642,gene22163,gene3309,gene902,gene10015,gene649,gene9166,gene8006,gene17368,gene705,gene9259,gene9261,gene8589,gene8590,gene8551,gene9850,gene9869,gene16834,gene14221,…	0.751751
Biological process	regulation of mitotic cytokinesis	GO:1902412	8	0.0165932	1.64448	14	23	667	1802	gene5403,gene5535,gene7894,gene1868,gene4649,gene9138,gene8560,gene14249,gene15528,gene14051,gene8476,gene12058,gene6287,gene3972,	0.771139
Biological process	regulation of reproductive process	GO:2000241	4	0.016885	1.28395	48	101	667	1802	gene13740,gene20976,gene5403,gene5535,gene4214,gene1730,gene1704,gene6582,gene7894,gene20524,gene7952,gene15046,gene10286,gene4649,gene13964,gene9248,gene16159,gene22032,gene9176,gene9138,gene10074,gene9276,gene8560,gene14249,gene15528,gene15522,gene7353,gene2469,gene11724,gene14006,gene15324,gene21016,gene8476,gene11681,gene7109,gene5033,gene6379,gene21775,gene12058,gene6198,gene7494,gene6124,ge…	0.778758
Biological process	negative regulation of mitotic cell cycle	GO:0045930	7	0.0169928	1.40086	28	54	667	1802	gene5403,gene4242,gene5535,gene4214,gene1752,gene7894,gene1868,gene7952,gene4649,gene16193,gene9176,gene9138,gene8560,gene14249,gene15528,gene7353,gene11724,gene14051,gene8476,gene8443,gene11681,gene21775,gene20438,gene12058,gene3915,gene6287,gene8817,gene3972,	0.777837
Biological process	nervous system process	GO:0050877	4	0.0172725	1.25924	55	118	667	1802	gene13740,gene5403,gene11192,gene17102,gene13685,gene11058,gene20662,gene7876,gene17027,gene19707,gene12237,gene12222,gene13546,gene18222,gene12140,gene13467,gene11524,gene9434,gene11559,gene17757,gene5847,gene5811,gene17714,gene973,gene10015,gene650,gene16159,gene649,gene8006,gene13820,gene4479,gene705,gene9259,gene14249,gene16834,gene14184,gene8384,gene8369,gene2263,gene10390,gene6325,gene18070…	0.784737
Biological process	regulation of establishment or maintenance of cell polarity regulating cell shape	GO:2000769	8	0.0174381	1.96484	8	11	667	1802	gene5535,gene7894,gene4649,gene9138,gene8560,gene8476,gene6287,gene20160,	0.786395
Biological process	sensory system development	GO:0048880	5	0.0174648	1.37297	31	61	667	1802	gene13787,gene19757,gene18222,gene5847,gene5829,gene919,gene16159,gene649,gene18879,gene9166,gene4479,gene705,gene8551,gene15482,gene8384,gene16681,gene10374,gene7148,gene11681,gene2262,gene2214,gene21049,gene21775,gene6428,gene8728,gene1218,gene14429,gene7594,gene20160,gene10718,gene8817,	0.781807
Biological process	ribosomal small subunit assembly	GO:0000028	8	0.0183838	1.87037	9	13	667	1802	gene1730,gene5284,gene12288,gene20601,gene566,gene18117,gene7706,gene6198,gene7541,	0.816939
Biological process	cell-substrate junction organization	GO:0150115	6	0.0183838	1.87037	9	13	667	1802	gene12294,gene12140,gene22193,gene18713,gene21710,gene20160,gene19106,gene8817,gene14322,	0.816939
Biological process	cell-substrate junction assembly	GO:0007044	7	0.0183838	1.87037	9	13	667	1802	gene12294,gene12140,gene22193,gene18713,gene21710,gene20160,gene19106,gene8817,gene14322,	0.816939
Biological process	cilium movement	GO:0003341	5	0.0183967	1.50975	19	34	667	1802	gene19707,gene13546,gene2092,gene919,gene12665,gene18879,gene10028,gene408,gene15482,gene8315,gene15306,gene7148,gene2214,gene18070,gene13264,gene8786,gene1218,gene20118,gene15622,	0.799995
Biological process	positive regulation of monoatomic ion transmembrane transport	GO:0034767	8	0.0184917	1.74813	11	17	667	1802	gene1704,gene6582,gene18376,gene5352,gene7996,gene12140,gene8551,gene12081,gene5196,gene20160,gene6254,	0.798423
Biological process	cotranslational protein targeting to membrane	GO:0006613	9	0.0186616	1.8011	10	15	667	1802	gene19993,gene19829,gene18513,gene20562,gene8229,gene20990,gene21085,gene18117,gene2733,gene10702,	0.800083
Biological process	SRP-dependent cotranslational protein targeting to membrane	GO:0006614	10	0.0186616	1.8011	10	15	667	1802	gene19993,gene19829,gene18513,gene20562,gene8229,gene20990,gene21085,gene18117,gene2733,gene10702,	0.800083
Biological process	regulation of cytoskeleton organization	GO:0051493	7	0.0187047	1.31705	39	80	667	1802	gene19884,gene5403,gene11192,gene5535,gene13685,gene11058,gene1752,gene7894,gene7876,gene12237,gene1868,gene18307,gene11524,gene3271,gene5821,gene4649,gene4325,gene9138,gene17448,gene8560,gene14249,gene15528,gene15490,gene7052,gene8323,gene9622,gene14051,gene4795,gene8476,gene2262,gene6337,gene21775,gene12058,gene1243,gene19142,gene6287,gene20160,gene3972,gene1325,	0.75916
Biological process	ribosomal small subunit biogenesis	GO:0042274	6	0.0190238	1.44507	23	43	667	1802	gene9107,gene1765,gene1730,gene5284,gene12288,gene20601,gene13820,gene566,gene2469,gene11743,gene6359,gene6327,gene18117,gene19318,gene7706,gene13210,gene6198,gene7494,gene10935,gene15778,gene21468,gene21485,gene7541,	0.767
Biological process	export from cell	GO:0140352	5	0.0203165	1.19905	79	178	667	1802	gene1986,gene13740,gene17233,gene17102,gene5559,gene14999,gene17084,gene12200,gene20662,gene19650,gene17041,gene18376,gene17027,gene13413,gene5352,gene12109,gene12140,gene10233,gene17757,gene16487,gene5847,gene17714,gene17642,gene22163,gene3309,gene902,gene10015,gene649,gene9166,gene8006,gene17368,gene705,gene9259,gene9261,gene8589,gene8590,gene8551,gene9850,gene9869,gene16834,gene14221,gene14212…	0.813729
Biological process	carboxylic acid transport	GO:0046942	7	0.0206987	1.44967	22	41	667	1802	gene13734,gene18433,gene14999,gene17079,gene12200,gene19666,gene13561,gene18222,gene7996,gene22210,gene17713,gene12753,gene902,gene21233,gene7397,gene8629,gene15317,gene12081,gene21709,gene15836,gene14460,gene15641,	0.823618
Biological process	organic acid transport	GO:0015849	6	0.0206987	1.44967	22	41	667	1802	gene13734,gene18433,gene14999,gene17079,gene12200,gene19666,gene13561,gene18222,gene7996,gene22210,gene17713,gene12753,gene902,gene21233,gene7397,gene8629,gene15317,gene12081,gene21709,gene15836,gene14460,gene15641,	0.823618
Biological process	hexose metabolic process	GO:0019318	6	0.0208245	1.37452	29	57	667	1802	gene17190,gene4204,gene13685,gene7876,gene7920,gene12109,gene8084,gene17714,gene10144,gene22193,gene10015,gene8006,gene18713,gene9259,gene408,gene9850,gene15528,gene16748,gene8369,gene8352,gene21710,gene6122,gene8727,gene8712,gene14460,gene19106,gene8823,gene1325,gene14322,	0.817933
Biological process	regulation of behavior	GO:0050795	5	0.0230502	1.5438	16	28	667	1802	gene17102,gene4214,gene13685,gene17027,gene17757,gene10286,gene9248,gene16159,gene9276,gene20049,gene8551,gene16834,gene14006,gene8786,gene16926,gene1325,	0.899549
Biological process	organic substance catabolic process	GO:1901575	4	0.0233671	1.10961	184	448	667	1802	gene1986,gene17233,gene19884,gene19935,gene19993,gene5403,gene17312,gene18648,gene19962,gene13793,gene13787,gene11123,gene12311,gene17156,gene19829,gene20806,gene4204,gene11085,gene6877,gene19878,gene5529,gene18513,gene12354,gene13685,gene12383,gene11046,gene1751,gene12200,gene1710,gene20662,gene17019,gene5284,gene18315,gene18376,gene7876,gene20668,gene12297,gene19757,gene12237,gene12288,gene1473…	0.906106
Biological process	monosaccharide metabolic process	GO:0005996	5	0.0250414	1.35082	30	60	667	1802	gene17190,gene4204,gene13685,gene1710,gene7876,gene7920,gene12109,gene8084,gene17714,gene10144,gene22193,gene10015,gene8006,gene18713,gene9259,gene408,gene9850,gene15528,gene16748,gene8369,gene8352,gene21710,gene6122,gene8727,gene8712,gene14460,gene19106,gene8823,gene1325,gene14322,	0.964887
Biological process	amide biosynthetic process	GO:0043604	6	0.025473	1.19714	74	167	667	1802	gene19993,gene19962,gene19829,gene19804,gene18531,gene20846,gene18519,gene18513,gene13685,gene12383,gene1751,gene1765,gene1710,gene5284,gene7883,gene12288,gene4056,gene20562,gene7996,gene6632,gene12120,gene11531,gene9434,gene3235,gene17740,gene4506,gene8229,gene18951,gene3369,gene3037,gene17508,gene6976,gene10074,gene20990,gene4430,gene19031,gene8565,gene19048,gene11944,gene14257,gene20078,gene10…	0.975344
Biological process	peptidyl-serine phosphorylation	GO:0018105	9	0.026099	1.22613	59	130	667	1802	gene13714,gene4198,gene5480,gene20976,gene5403,gene32,gene11085,gene13685,gene18315,gene7876,gene7871,gene12294,gene12211,gene1838,gene7952,gene13493,gene12140,gene11585,gene11574,gene11559,gene16433,gene4560,gene3227,gene13974,gene13964,gene12659,gene16246,gene9176,gene12692,gene9331,gene12541,gene11978,gene474,gene14249,gene3697,gene15528,gene7351,gene21255,gene7353,gene10535,gene9966,gene2469,…	0.993066
Biological process	respiratory system development	GO:0060541	5	0.0265459	1.57596	14	24	667	1802	gene17102,gene13685,gene12200,gene17027,gene1810,gene17757,gene17642,gene22163,gene16834,gene15382,gene10919,gene8817,gene16926,gene1325,	1
Biological process	xenobiotic transmembrane transport	GO:0006855	6	0.0265459	1.57596	14	24	667	1802	gene18433,gene14999,gene17079,gene13561,gene5352,gene902,gene7397,gene8629,gene15317,gene12081,gene5196,gene15836,gene15839,gene20255,	1
Biological process	regulation of transporter activity	GO:0032409	4	0.0265459	1.57596	14	24	667	1802	gene17102,gene18376,gene17027,gene5352,gene17757,gene16159,gene8551,gene16834,gene21255,gene12081,gene5196,gene20160,gene8817,gene16926,	1
Biological process	regulation of protein localization	GO:0032880	6	0.0269659	1.21108	65	145	667	1802	gene1986,gene13740,gene5403,gene18648,gene17102,gene5535,gene6814,gene17091,gene7894,gene18376,gene7876,gene17027,gene12237,gene12222,gene19567,gene7952,gene12109,gene12140,gene11524,gene11559,gene15044,gene17757,gene5821,gene4649,gene22193,gene16159,gene9176,gene9138,gene17368,gene4494,gene18713,gene20049,gene8560,gene11944,gene8551,gene14249,gene16834,gene15528,gene7353,gene10535,gene15490,gene…	1
Biological process	response to xenobiotic stimulus	GO:0009410	4	0.027643	1.15951	100	233	667	1802	gene1986,gene13740,gene19884,gene5469,gene19962,gene18433,gene19769,gene32,gene19829,gene12354,gene13685,gene14999,gene1751,gene17079,gene20662,gene20659,gene17041,gene7876,gene19708,gene13561,gene14723,gene1810,gene18222,gene5352,gene19637,gene12140,gene10233,gene16433,gene4560,gene10144,gene17642,gene973,gene22163,gene8184,gene22193,gene18910,gene902,gene9248,gene17494,gene16159,gene11220,gene9…	1
Biological process	localization	GO:0051179	2	0.0283022	1.07067	300	757	667	1802	gene1986,gene13740,gene13734,gene1913,gene19891,gene17233,gene19927,gene19993,gene5403,gene17312,gene18648,gene13787,gene11123,gene12311,gene14943,gene17102,gene18433,gene32,gene17156,gene19829,gene5559,gene5535,gene11085,gene18531,gene5529,gene19855,gene18513,gene13685,gene11025,gene6814,gene14999,gene1752,gene1757,gene17091,gene17084,gene1760,gene17079,gene1730,gene12200,gene1704,gene20662,gene…	1
Biological process	regulation of cytokinetic process	GO:0032954	7	0.0283642	1.59643	13	22	667	1802	gene5403,gene5535,gene7894,gene1868,gene4649,gene9138,gene8560,gene14249,gene15528,gene14051,gene8476,gene6287,gene3972,	1
Biological process	obsolete negative regulation of cellular component movement	GO:0051271	0	0.0283642	1.59643	13	22	667	1802	gene7876,gene12237,gene12109,gene11524,gene22193,gene4494,gene18713,gene21710,gene8728,gene20160,gene19106,gene8817,gene14322,	1
Biological process	regulation of mitotic cytokinetic process	GO:1903436	9	0.0283642	1.59643	13	22	667	1802	gene5403,gene5535,gene7894,gene1868,gene4649,gene9138,gene8560,gene14249,gene15528,gene14051,gene8476,gene6287,gene3972,	1
Biological process	negative regulation of locomotion	GO:0040013	5	0.0283642	1.59643	13	22	667	1802	gene7876,gene12237,gene12109,gene11524,gene22193,gene4494,gene18713,gene21710,gene8728,gene20160,gene19106,gene8817,gene14322,	1
Biological process	positive regulation of DNA endoreduplication	GO:0032877	11	0.0286174	2.25137	5	6	667	1802	gene1704,gene6582,gene19616,gene22178,gene21775,	1
Biological process	lipoprotein modification	GO:0042160	7	0.0286174	2.25137	5	6	667	1802	gene22193,gene18713,gene21710,gene19106,gene14322,	1
Biological process	lipoprotein oxidation	GO:0042161	8	0.0286174	2.25137	5	6	667	1802	gene22193,gene18713,gene21710,gene19106,gene14322,	1
Biological process	negative regulation of smooth muscle cell-matrix adhesion	GO:2000098	9	0.0286174	2.25137	5	6	667	1802	gene22193,gene18713,gene21710,gene19106,gene14322,	1
Biological process	regulation of smooth muscle cell-matrix adhesion	GO:2000097	8	0.0286174	2.25137	5	6	667	1802	gene22193,gene18713,gene21710,gene19106,gene14322,	1
Biological process	regulation of T cell migration	GO:2000404	10	0.0286174	2.25137	5	6	667	1802	gene22193,gene18713,gene21710,gene19106,gene14322,	1
Biological process	negative regulation of T cell migration	GO:2000405	11	0.0286174	2.25137	5	6	667	1802	gene22193,gene18713,gene21710,gene19106,gene14322,	1
Biological process	negative regulation of lymphocyte migration	GO:2000402	10	0.0286174	2.25137	5	6	667	1802	gene22193,gene18713,gene21710,gene19106,gene14322,	1
Biological process	response to brassinosteroid	GO:0009741	6	0.0286174	2.25137	5	6	667	1802	gene13793,gene1838,gene11585,gene3697,gene14652,	1
Biological process	regulation of lymphocyte migration	GO:2000401	9	0.0286174	2.25137	5	6	667	1802	gene22193,gene18713,gene21710,gene19106,gene14322,	1
Biological process	negative regulation of inflammatory response	GO:0050728	8	0.0286174	2.25137	5	6	667	1802	gene22193,gene18713,gene21710,gene19106,gene14322,	1
Biological process	regulation of lipoprotein metabolic process	GO:0050746	7	0.0286174	2.25137	5	6	667	1802	gene22193,gene18713,gene21710,gene19106,gene14322,	1
Biological process	negative regulation of lipoprotein metabolic process	GO:0050748	8	0.0286174	2.25137	5	6	667	1802	gene22193,gene18713,gene21710,gene19106,gene14322,	1
Biological process	lipoprotein lipid oxidation	GO:0034439	9	0.0286174	2.25137	5	6	667	1802	gene22193,gene18713,gene21710,gene19106,gene14322,	1
Biological process	regulation of lipoprotein oxidation	GO:0034442	8	0.0286174	2.25137	5	6	667	1802	gene22193,gene18713,gene21710,gene19106,gene14322,	1
Biological process	negative regulation of lipoprotein oxidation	GO:0034443	9	0.0286174	2.25137	5	6	667	1802	gene22193,gene18713,gene21710,gene19106,gene14322,	1
Biological process	negative regulation of delayed rectifier potassium channel activity	GO:1902260	13	0.0286174	2.25137	5	6	667	1802	gene17102,gene17027,gene17757,gene16834,gene16926,	1
Biological process	positive regulation of circadian rhythm	GO:0042753	5	0.0286174	2.25137	5	6	667	1802	gene17102,gene17027,gene17757,gene16834,gene16926,	1
Biological process	obsolete antibiotic transport	GO:0042891	0	0.0286174	2.25137	5	6	667	1802	gene17079,gene5352,gene8629,gene12081,gene5196,	1
Biological process	response to morphine	GO:0043278	8	0.0286174	2.25137	5	6	667	1802	gene13685,gene4560,gene16039,gene14460,gene1325,	1
Biological process	negative regulation of leukocyte migration	GO:0002686	8	0.0286174	2.25137	5	6	667	1802	gene22193,gene18713,gene21710,gene19106,gene14322,	1
Biological process	diaphragm development	GO:0060539	7	0.0286174	2.25137	5	6	667	1802	gene17102,gene17027,gene17757,gene16834,gene16926,	1
Biological process	regulation of lipoprotein lipid oxidation	GO:0060587	9	0.0286174	2.25137	5	6	667	1802	gene22193,gene18713,gene21710,gene19106,gene14322,	1
Biological process	negative regulation of lipoprotein lipid oxidation	GO:0060588	10	0.0286174	2.25137	5	6	667	1802	gene22193,gene18713,gene21710,gene19106,gene14322,	1
Biological process	negative regulation of voltage-gated potassium channel activity	GO:1903817	12	0.0286174	2.25137	5	6	667	1802	gene17102,gene17027,gene17757,gene16834,gene16926,	1
Biological process	smooth muscle cell-matrix adhesion	GO:0061302	6	0.0286174	2.25137	5	6	667	1802	gene22193,gene18713,gene21710,gene19106,gene14322,	1
Biological process	response to ether	GO:0045472	5	0.0286174	2.25137	5	6	667	1802	gene19708,gene19637,gene18910,gene12081,gene20160,	1
Biological process	positive regulation of circadian sleep/wake cycle, sleep	GO:0045938	8	0.0286174	2.25137	5	6	667	1802	gene17102,gene17027,gene17757,gene16834,gene16926,	1
Biological process	peripheral nervous system axon regeneration	GO:0014012	10	0.0286174	2.25137	5	6	667	1802	gene22193,gene18713,gene21710,gene19106,gene14322,	1
Biological process	response to isoquinoline alkaloid	GO:0014072	7	0.0286174	2.25137	5	6	667	1802	gene13685,gene4560,gene16039,gene14460,gene1325,	1
Biological process	cellular response to salt stress	GO:0071472	7	0.0286174	2.25137	5	6	667	1802	gene4214,gene1704,gene6582,gene9930,gene2226,	1
Biological process	monocyte chemotactic protein-1 production	GO:0071605	9	0.0286174	2.25137	5	6	667	1802	gene22193,gene18713,gene21710,gene19106,gene14322,	1
Biological process	regulation of monocyte chemotactic protein-1 production	GO:0071637	11	0.0286174	2.25137	5	6	667	1802	gene22193,gene18713,gene21710,gene19106,gene14322,	1
Biological process	negative regulation of monocyte chemotactic protein-1 production	GO:0071638	12	0.0286174	2.25137	5	6	667	1802	gene22193,gene18713,gene21710,gene19106,gene14322,	1
Biological process	negative regulation of mononuclear cell migration	GO:0071676	9	0.0286174	2.25137	5	6	667	1802	gene22193,gene18713,gene21710,gene19106,gene14322,	1
Biological process	lymphocyte migration	GO:0072676	7	0.0286174	2.25137	5	6	667	1802	gene22193,gene18713,gene21710,gene19106,gene14322,	1
Biological process	T cell migration	GO:0072678	8	0.0286174	2.25137	5	6	667	1802	gene22193,gene18713,gene21710,gene19106,gene14322,	1
Biological process	self proteolysis	GO:0097264	7	0.0286174	2.25137	5	6	667	1802	gene1704,gene6582,gene741,gene14425,gene14300,	1
Biological process	negative regulation of cytokine production involved in inflammatory response	GO:1900016	11	0.0286174	2.25137	5	6	667	1802	gene22193,gene18713,gene21710,gene19106,gene14322,	1
Biological process	chemokine production	GO:0032602	8	0.0286174	2.25137	5	6	667	1802	gene22193,gene18713,gene21710,gene19106,gene14322,	1
Biological process	regulation of chemokine production	GO:0032642	10	0.0286174	2.25137	5	6	667	1802	gene22193,gene18713,gene21710,gene19106,gene14322,	1
Biological process	negative regulation of chemokine production	GO:0032682	11	0.0286174	2.25137	5	6	667	1802	gene22193,gene18713,gene21710,gene19106,gene14322,	1
Biological process	peptidyl-serine modification	GO:0018209	8	0.0286214	1.21879	60	133	667	1802	gene13714,gene4198,gene5480,gene20976,gene5403,gene32,gene11085,gene13685,gene13512,gene18315,gene7876,gene7871,gene12294,gene12211,gene1838,gene7952,gene13493,gene12140,gene11585,gene11574,gene11559,gene16433,gene4560,gene3227,gene13974,gene13964,gene12659,gene16246,gene9176,gene12692,gene9331,gene12541,gene11978,gene474,gene14249,gene3697,gene15528,gene7351,gene21255,gene7353,gene10535,gene9966…	0.81806
Biological process	regulation of protein localization to nucleus	GO:1900180	7	0.028695	1.41515	22	42	667	1802	gene5403,gene18376,gene7876,gene12222,gene7952,gene22193,gene16159,gene9176,gene4494,gene18713,gene14249,gene15528,gene7353,gene11724,gene14051,gene2262,gene6342,gene21710,gene19106,gene8817,gene3972,gene14322,	0.816333
Biological process	axoneme assembly	GO:0035082	9	0.0289601	1.47363	18	33	667	1802	gene19707,gene13546,gene2092,gene919,gene12665,gene18879,gene10028,gene15482,gene15306,gene7148,gene15189,gene2214,gene18070,gene13264,gene8786,gene1218,gene20118,gene15622,	0.820042
Biological process	mitotic cytokinesis	GO:0000281	6	0.0299122	1.35082	28	56	667	1802	gene5403,gene32,gene5535,gene1752,gene7894,gene1868,gene16433,gene4649,gene17495,gene13910,gene4325,gene4316,gene9138,gene5703,gene8560,gene474,gene14249,gene15528,gene7052,gene14051,gene8476,gene12058,gene1243,gene6287,gene20160,gene6228,gene3972,gene15644,	0.843082
Biological process	sensory organ development	GO:0007423	5	0.0306435	1.29679	36	75	667	1802	gene18648,gene13787,gene20662,gene7876,gene19757,gene18222,gene5847,gene5829,gene919,gene16159,gene649,gene18879,gene9166,gene16039,gene4479,gene705,gene8551,gene15482,gene8384,gene16681,gene10374,gene7148,gene11681,gene2262,gene2214,gene21049,gene21775,gene6428,gene20207,gene8728,gene1218,gene14429,gene7594,gene20160,gene10718,gene8817,	0.859714
Biological process	ribosome assembly	GO:0042255	8	0.0314759	1.48155	17	31	667	1802	gene19804,gene1730,gene5284,gene12288,gene20601,gene4506,gene17474,gene9323,gene8565,gene566,gene18117,gene19318,gene13271,gene7706,gene6198,gene20133,gene7541,	0.879014
Biological process	immune response	GO:0006955	3	0.0319066	1.19496	69	156	667	1802	gene13740,gene11123,gene12311,gene17102,gene5559,gene11085,gene13685,gene17084,gene12200,gene18315,gene17027,gene12294,gene13413,gene4056,gene12140,gene17757,gene5847,gene17714,gene17642,gene22163,gene3309,gene10015,gene649,gene9166,gene8006,gene20990,gene17405,gene705,gene9259,gene9261,gene8589,gene8590,gene20049,gene9850,gene9869,gene16834,gene14221,gene14212,gene6020,gene8672,gene6019,gene9966…	0.886975
Biological process	protein localization to endoplasmic reticulum	GO:0070972	7	0.0319375	1.65101	11	18	667	1802	gene19993,gene19829,gene18513,gene20562,gene8229,gene20990,gene16679,gene21085,gene18117,gene2733,gene10702,	0.883798
Biological process	establishment of protein localization to endoplasmic reticulum	GO:0072599	8	0.0319375	1.65101	11	18	667	1802	gene19993,gene19829,gene18513,gene20562,gene8229,gene20990,gene16679,gene21085,gene18117,gene2733,gene10702,	0.883798
Biological process	microtubule bundle formation	GO:0001578	8	0.0324482	1.37957	24	47	667	1802	gene5403,gene18376,gene19707,gene13546,gene2092,gene919,gene12665,gene18879,gene10028,gene14249,gene15482,gene9622,gene15306,gene7148,gene15189,gene2214,gene6337,gene18070,gene13264,gene8786,gene1218,gene20118,gene15622,gene3972,	0.889842
Biological process	circadian sleep/wake cycle, sleep	GO:0050802	7	0.0334065	2.02624	6	8	667	1802	gene17102,gene17027,gene17757,gene16834,gene6342,gene16926,	0.912012
Biological process	response to auditory stimulus	GO:0010996	5	0.0334065	2.02624	6	8	667	1802	gene5847,gene649,gene705,gene8384,gene20207,gene15622,	0.912012
Biological process	circadian sleep/wake cycle process	GO:0022410	6	0.0334065	2.02624	6	8	667	1802	gene17102,gene17027,gene17757,gene16834,gene6342,gene16926,	0.912012
Biological process	zymogen activation	GO:0031638	8	0.0334065	2.02624	6	8	667	1802	gene13787,gene17642,gene22163,gene408,gene14425,gene14300,	0.912012
Biological process	negative regulation of smooth muscle cell proliferation	GO:0048662	7	0.0334065	2.02624	6	8	667	1802	gene22193,gene18713,gene21710,gene19106,gene8817,gene14322,	0.912012
Biological process	positive regulation of ion transmembrane transporter activity	GO:0032414	9	0.0334065	2.02624	6	8	667	1802	gene18376,gene5352,gene8551,gene12081,gene5196,gene20160,	0.912012
Biological process	adherens junction organization	GO:0034332	7	0.0335338	1.68853	10	16	667	1802	gene12140,gene22193,gene17368,gene18713,gene21710,gene6325,gene20160,gene19106,gene8817,gene14322,	0.891502
Biological process	protein targeting to ER	GO:0045047	9	0.0335338	1.68853	10	16	667	1802	gene19993,gene19829,gene18513,gene20562,gene8229,gene20990,gene21085,gene18117,gene2733,gene10702,	0.891502
Biological process	carbohydrate metabolic process	GO:0005975	4	0.0335717	1.24488	47	102	667	1802	gene17190,gene4204,gene17215,gene5529,gene13685,gene1710,gene17043,gene7876,gene12297,gene7920,gene12109,gene13467,gene5878,gene3206,gene8084,gene17714,gene10144,gene22193,gene9248,gene10015,gene16174,gene8006,gene17340,gene18713,gene9276,gene9259,gene19059,gene408,gene9850,gene15528,gene16748,gene8369,gene8352,gene15341,gene15312,gene1504,gene21710,gene6122,gene8727,gene14490,gene8712,gene14460,…	0.884783
Biological process	peptide biosynthetic process	GO:0043043	7	0.0342118	1.20073	64	144	667	1802	gene19993,gene19829,gene19804,gene20846,gene18519,gene18513,gene13685,gene12383,gene1765,gene1710,gene5284,gene7883,gene12288,gene4056,gene20562,gene6632,gene12120,gene11531,gene9434,gene3235,gene17740,gene4506,gene8229,gene18951,gene3369,gene3037,gene6976,gene10074,gene20990,gene4430,gene19031,gene8565,gene11944,gene14257,gene10573,gene21205,gene10544,gene566,gene270,gene14002,gene21040,gene1784…	0.897765
Biological process	positive regulation of cell junction assembly	GO:1901890	7	0.0353033	1.89115	7	10	667	1802	gene13685,gene12294,gene12237,gene11524,gene20049,gene20160,gene1325,	0.922432
Biological process	regulation of mononuclear cell migration	GO:0071675	8	0.0353033	1.89115	7	10	667	1802	gene22193,gene18713,gene21710,gene14425,gene19106,gene14300,gene14322,	0.922432
Biological process	mononuclear cell migration	GO:0071674	6	0.0353033	1.89115	7	10	667	1802	gene22193,gene18713,gene21710,gene14425,gene19106,gene14300,gene14322,	0.922432
Biological process	NADP metabolic process	GO:0006739	11	0.0353033	1.89115	7	10	667	1802	gene17102,gene17027,gene14709,gene10233,gene17757,gene16834,gene16926,	0.922432
Biological process	cytokinesis, division site positioning	GO:0007105	5	0.0353033	1.89115	7	10	667	1802	gene5535,gene7894,gene4649,gene9138,gene8560,gene8476,gene6287,	0.922432
Biological process	negative regulation of transporter activity	GO:0032410	7	0.0353033	1.89115	7	10	667	1802	gene17102,gene17027,gene17757,gene16159,gene16834,gene8817,gene16926,	0.922432
Biological process	negative regulation of ion transmembrane transporter activity	GO:0032413	9	0.0353033	1.89115	7	10	667	1802	gene17102,gene17027,gene17757,gene16159,gene16834,gene8817,gene16926,	0.922432
Biological process	protein localization to nucleus	GO:0034504	7	0.035385	1.32793	29	59	667	1802	gene13740,gene5403,gene19855,gene18376,gene7876,gene12222,gene7952,gene8229,gene22193,gene16159,gene9176,gene4494,gene18713,gene4427,gene14249,gene15528,gene7353,gene11724,gene14051,gene2262,gene16571,gene6342,gene21710,gene15893,gene20160,gene19106,gene8817,gene3972,gene14322,	0.8976
Biological process	negative regulation of cellular catabolic process	GO:0031330	7	0.035385	1.32793	29	59	667	1802	gene13787,gene11085,gene13685,gene18315,gene7876,gene12237,gene11524,gene8229,gene18951,gene9261,gene8589,gene8590,gene14221,gene14212,gene15528,gene6020,gene6019,gene9966,gene14110,gene14106,gene6342,gene2789,gene14624,gene15839,gene13141,gene6254,gene14396,gene1325,gene14313,	0.8976
Biological process	regulation of localization	GO:0032879	4	0.035462	1.1345	118	281	667	1802	gene1986,gene13740,gene19891,gene17233,gene5403,gene17312,gene18648,gene12311,gene17102,gene32,gene5535,gene18531,gene13685,gene6814,gene17091,gene12200,gene1704,gene6582,gene19650,gene7894,gene17041,gene18376,gene7876,gene17027,gene20663,gene12237,gene12222,gene5352,gene7996,gene19567,gene7952,gene12109,gene12140,gene11524,gene11559,gene15044,gene16433,gene17757,gene5847,gene5821,gene16257,gene1…	0.892119
Biological process	regulation of monoatomic ion transmembrane transport	GO:0034765	7	0.0354881	1.38084	23	45	667	1802	gene13740,gene17102,gene13685,gene1704,gene6582,gene18376,gene17027,gene5352,gene7996,gene12140,gene17757,gene973,gene16159,gene8551,gene16834,gene21255,gene12081,gene5196,gene20160,gene6254,gene8817,gene16926,gene1325,	0.8891
Biological process	nucleobase metabolic process	GO:0009112	7	0.0355427	1.8011	8	12	667	1802	gene13685,gene20668,gene8305,gene15341,gene14018,gene20310,gene21407,gene1325,	0.88682
Biological process	protein polyglycylation	GO:0018094	9	0.0355427	1.8011	8	12	667	1802	gene919,gene18879,gene3178,gene15482,gene7148,gene2214,gene8786,gene1218,	0.88682
Biological process	C-terminal protein amino acid modification	GO:0018410	8	0.0355427	1.8011	8	12	667	1802	gene1667,gene919,gene18879,gene4479,gene15482,gene7148,gene2214,gene1218,	0.88682
Biological process	peptide catabolic process	GO:0043171	6	0.0355427	1.8011	8	12	667	1802	gene5529,gene12200,gene10286,gene17642,gene22163,gene9248,gene9276,gene16681,	0.88682
Biological process	negative regulation of protein localization to membrane	GO:1905476	8	0.0355427	1.8011	8	12	667	1802	gene5535,gene7894,gene5821,gene4649,gene9138,gene8560,gene8476,gene6287,	0.88682
Biological process	establishment or maintenance of cell polarity regulating cell shape	GO:0071963	8	0.0355427	1.8011	8	12	667	1802	gene5535,gene7894,gene4649,gene9138,gene8560,gene8476,gene6287,gene20160,	0.88682
Biological process	focal adhesion assembly	GO:0048041	8	0.0355427	1.8011	8	12	667	1802	gene12140,gene22193,gene18713,gene21710,gene20160,gene19106,gene8817,gene14322,	0.88682
Biological process	protein autophosphorylation	GO:0046777	8	0.0364071	1.26945	39	83	667	1802	gene13714,gene9008,gene5480,gene13787,gene11085,gene13685,gene12337,gene18315,gene18376,gene7876,gene12294,gene12211,gene1838,gene14769,gene12140,gene11585,gene11559,gene4549,gene13910,gene9166,gene9331,gene11220,gene3697,gene21255,gene10535,gene9966,gene2469,gene4739,gene10374,gene7109,gene2262,gene15247,gene14652,gene7494,gene13141,gene15778,gene21485,gene1325,gene15644,	0.883052
Biological process	translation	GO:0006412	8	0.036764	1.20292	61	137	667	1802	gene19993,gene19829,gene19804,gene20846,gene18519,gene18513,gene13685,gene12383,gene1765,gene5284,gene7883,gene12288,gene20562,gene6632,gene12120,gene9434,gene3235,gene17740,gene4506,gene8229,gene18951,gene3369,gene3037,gene6976,gene10074,gene20990,gene4430,gene19031,gene8565,gene11944,gene14257,gene10573,gene21205,gene10544,gene566,gene270,gene14002,gene21040,gene17840,gene21085,gene21741,gene20…	0.888172
Biological process	peptidyl-amino acid modification	GO:0018193	7	0.0371641	1.14514	103	243	667	1802	gene13714,gene20887,gene4198,gene5480,gene20976,gene5403,gene18648,gene20953,gene13787,gene11121,gene32,gene11085,gene13685,gene9045,gene13512,gene1704,gene6582,gene18315,gene7876,gene7871,gene12294,gene12211,gene1838,gene7952,gene13493,gene12140,gene11585,gene11574,gene11559,gene3271,gene16433,gene4560,gene3227,gene5829,gene919,gene13974,gene13964,gene12659,gene5666,gene16246,gene18879,gene9176,…	0.89429
Biological process	neuromuscular process	GO:0050905	5	0.0373799	1.42587	19	36	667	1802	gene17102,gene13685,gene17027,gene12237,gene13467,gene11524,gene9434,gene17757,gene5847,gene973,gene649,gene4479,gene705,gene16834,gene8384,gene20207,gene8817,gene16926,gene1325,	0.89594
Biological process	regulation of monoatomic ion transport	GO:0043269	6	0.0377452	1.30861	31	64	667	1802	gene13740,gene12311,gene17102,gene13685,gene12200,gene1704,gene6582,gene18376,gene17027,gene5352,gene7996,gene12140,gene17757,gene5847,gene973,gene16159,gene649,gene705,gene8551,gene16834,gene21233,gene21255,gene8384,gene12081,gene5196,gene21709,gene20160,gene6254,gene8817,gene16926,gene1325,	0.901148
Biological process	membrane lipid metabolic process	GO:0006643	6	0.0388268	1.38224	22	43	667	1802	gene17252,gene19962,gene13467,gene17508,gene9261,gene8589,gene8590,gene10645,gene20078,gene14221,gene14212,gene6020,gene6019,gene14110,gene14106,gene8477,gene18182,gene2789,gene14624,gene14490,gene14396,gene14313,	0.923349
Biological process	cell motility	GO:0048870	3	0.0394838	1.20535	58	130	667	1802	gene5403,gene13787,gene13685,gene7876,gene19707,gene12294,gene13546,gene12109,gene12140,gene5847,gene17642,gene22163,gene22193,gene919,gene12665,gene649,gene13910,gene4325,gene4316,gene18879,gene9331,gene4494,gene18713,gene705,gene741,gene408,gene14249,gene1021,gene15490,gene15482,gene8384,gene8323,gene15306,gene7148,gene12926,gene2214,gene21710,gene21775,gene2781,gene15824,gene18070,gene20255,ge…	0.93532
Biological process	oligosaccharide metabolic process	GO:0009311	5	0.0402858	1.51292	14	25	667	1802	gene7920,gene17714,gene9248,gene10015,gene8006,gene9276,gene9259,gene9850,gene15528,gene16748,gene8369,gene14490,gene8712,gene8823,	0.95062
Biological process	obsolete regulation of neurotransmitter levels	GO:0001505	0	0.0402858	1.51292	14	25	667	1802	gene13740,gene13685,gene17494,gene4479,gene8551,gene14216,gene21233,gene15946,gene12042,gene20310,gene20207,gene10919,gene21407,gene1325,	0.95062
Biological process	xenobiotic transport	GO:0042908	5	0.0402858	1.51292	14	25	667	1802	gene18433,gene14999,gene17079,gene13561,gene5352,gene902,gene7397,gene8629,gene15317,gene12081,gene5196,gene15836,gene15839,gene20255,	0.95062
Biological process	regulation of monoatomic anion transport	GO:0044070	7	0.0402858	1.51292	14	25	667	1802	gene13685,gene12200,gene5352,gene7996,gene5847,gene649,gene705,gene21233,gene21255,gene8384,gene12081,gene5196,gene21709,gene1325,	0.95062
Biological process	regulation of epithelial cell migration	GO:0010632	7	0.0408438	1.43028	18	34	667	1802	gene5403,gene13685,gene12109,gene12140,gene17642,gene22163,gene741,gene14249,gene12926,gene2781,gene15824,gene8728,gene10919,gene14425,gene8817,gene14300,gene3972,gene1325,	0.949073
Biological process	cytoskeleton-dependent cytokinesis	GO:0061640	5	0.0412367	1.30725	30	62	667	1802	gene5403,gene32,gene5535,gene1752,gene7894,gene1868,gene6604,gene16433,gene4649,gene17495,gene13910,gene4325,gene4316,gene9138,gene5703,gene8560,gene474,gene14249,gene15528,gene7052,gene14051,gene21016,gene8476,gene12058,gene1243,gene6287,gene20160,gene6228,gene3972,gene15644,	0.954558
Biological process	actin filament-based process	GO:0030029	3	0.0420368	1.24692	42	91	667	1802	gene5403,gene32,gene5535,gene13685,gene1704,gene6582,gene7894,gene5245,gene12294,gene1868,gene4056,gene18307,gene12140,gene16433,gene5821,gene973,gene4649,gene13910,gene4325,gene9138,gene17448,gene8560,gene8551,gene474,gene14249,gene15528,gene15490,gene510,gene7052,gene8323,gene14051,gene8476,gene2262,gene15951,gene15893,gene1243,gene6287,gene20160,gene8817,gene3972,gene1325,gene15644,	0.969395
Biological process	protein modification process	GO:0036211	6	0.0422112	1.07882	234	586	667	1802	gene13714,gene13719,gene9008,gene13740,gene1913,gene20887,gene4198,gene19891,gene17233,gene4165,gene19884,gene5480,gene6783,gene5448,gene20976,gene5403,gene18648,gene20953,gene19962,gene13787,gene11123,gene11121,gene17190,gene12311,gene32,gene17156,gene4242,gene4204,gene5535,gene11085,gene6877,gene4214,gene19878,gene13685,gene6814,gene12337,gene9045,gene11046,gene1752,gene1760,gene13512,gene1704,…	0.969743
Biological process	negative regulation of cell cycle phase transition	GO:1901988	8	0.0423085	1.32626	27	55	667	1802	gene5403,gene4242,gene5535,gene4214,gene1752,gene7894,gene7952,gene4649,gene16193,gene9176,gene9138,gene8560,gene14249,gene15528,gene7353,gene11724,gene14051,gene8476,gene8443,gene11681,gene21775,gene20438,gene12058,gene3915,gene6287,gene8817,gene3972,	0.968323
Biological process	ribosome biogenesis	GO:0042254	6	0.0429832	1.23826	44	96	667	1802	gene9107,gene19804,gene18513,gene13685,gene1765,gene1730,gene5284,gene7883,gene18420,gene12288,gene20601,gene8138,gene4506,gene17474,gene13820,gene9323,gene8565,gene11944,gene9855,gene566,gene2469,gene11743,gene17840,gene6359,gene6327,gene18117,gene19318,gene13271,gene7706,gene13210,gene20253,gene6198,gene7494,gene6140,gene10935,gene15778,gene21468,gene20133,gene19192,gene21485,gene10702,gene7541…	0.980082
Biological process	enzyme-linked receptor protein signaling pathway	GO:0007167	7	0.0429832	1.23826	44	96	667	1802	gene13719,gene6783,gene11123,gene17156,gene11085,gene13685,gene6814,gene18315,gene7876,gene12294,gene12237,gene12109,gene12140,gene13467,gene11524,gene15044,gene17740,gene5821,gene22193,gene9248,gene9166,gene10074,gene4494,gene18713,gene12589,gene9276,gene9966,gene8323,gene15320,gene15382,gene10374,gene2841,gene6342,gene21710,gene6428,gene8728,gene13141,gene10919,gene14425,gene19106,gene8817,gene…	0.980082
Biological process	actin cytoskeleton organization	GO:0030036	7	0.0431801	1.26533	37	79	667	1802	gene5403,gene32,gene5535,gene13685,gene1704,gene6582,gene7894,gene12294,gene1868,gene18307,gene12140,gene16433,gene5821,gene4649,gene13910,gene4325,gene9138,gene17448,gene8560,gene474,gene14249,gene15528,gene15490,gene7052,gene8323,gene14051,gene8476,gene2262,gene15951,gene15893,gene1243,gene6287,gene20160,gene8817,gene3972,gene1325,gene15644,	0.977251
Biological process	monoatomic cation transport	GO:0006812	6	0.0437852	1.23045	46	101	667	1802	gene13740,gene12311,gene17102,gene18433,gene14999,gene1760,gene1704,gene6582,gene6583,gene18376,gene17027,gene20706,gene13561,gene5352,gene12140,gene10234,gene17757,gene5847,gene17713,gene11458,gene973,gene902,gene13979,gene16159,gene649,gene705,gene12589,gene8551,gene16834,gene7397,gene8384,gene15317,gene11681,gene12926,gene12081,gene12042,gene5196,gene15836,gene19242,gene3855,gene7594,gene20160…	0.987276
Biological process	mitotic cytokinetic process	GO:1902410	5	0.0446411	1.43525	17	32	667	1802	gene5403,gene5535,gene7894,gene1868,gene4649,gene4325,gene4316,gene9138,gene8560,gene14249,gene15528,gene14051,gene8476,gene1243,gene6287,gene6228,gene3972,	1
Biological process	organic acid transmembrane transport	GO:1903825	7	0.0446411	1.43525	17	32	667	1802	gene13734,gene18433,gene14999,gene17079,gene19666,gene13561,gene18222,gene7996,gene22210,gene17713,gene12753,gene902,gene7397,gene8629,gene15317,gene15836,gene15641,	1
Biological process	carboxylic acid transmembrane transport	GO:1905039	8	0.0446411	1.43525	17	32	667	1802	gene13734,gene18433,gene14999,gene17079,gene19666,gene13561,gene18222,gene7996,gene22210,gene17713,gene12753,gene902,gene7397,gene8629,gene15317,gene15836,gene15641,	1
Biological process	regulation of biological quality	GO:0065008	3	0.0475615	1.08994	188	466	667	1802	gene1986,gene13740,gene5403,gene17312,gene18648,gene11123,gene12311,gene13614,gene5535,gene11085,gene18531,gene5529,gene13685,gene14999,gene12383,gene1757,gene1730,gene12200,gene1704,gene20662,gene5284,gene6582,gene6583,gene18315,gene7894,gene18376,gene7876,gene7871,gene12294,gene12237,gene12222,gene12288,gene1838,gene14709,gene18222,gene5352,gene19580,gene7952,gene6604,gene19616,gene12109,gene14…	1
Biological process	xenobiotic catabolic process	GO:0042178	5	0.0488057	1.44088	16	30	667	1802	gene1986,gene12354,gene1751,gene17642,gene22163,gene9248,gene17494,gene17373,gene9276,gene19048,gene11866,gene15341,gene20310,gene21709,gene6122,gene21407,	1
Biological process	organonitrogen compound catabolic process	GO:1901565	5	0.0498116	1.11886	123	297	667	1802	gene17233,gene19884,gene19935,gene5403,gene19962,gene13793,gene13787,gene11123,gene12311,gene17156,gene20806,gene4204,gene6877,gene19878,gene5529,gene13685,gene11046,gene1751,gene12200,gene20662,gene17019,gene18376,gene7876,gene20668,gene12237,gene14733,gene14723,gene18221,gene18249,gene13467,gene11524,gene11531,gene12850,gene4560,gene10286,gene10144,gene8229,gene2084,gene17642,gene16301,gene1896…	1

## Sheet: KEGG_up
Term Name	MainClass	GeneHitsInSelectedSet	AllGenesInSelectedSet	GeneHitsInBackground	AllGenesInBackground	p-value	enrichFactor	GeneListInSelectedSets	corrected p-value(BH method)
03041 Spliceosome	A09180 Brite Hierarchies	60	889	122	3637	1.53e-09	2.01202	[gene13091, gene19674, gene17893, gene18501, gene15875, gene6922, gene1274, gene2085, gene7730, gene2882, gene7896, gene14251, gene18017, gene11414, gene11266, gene3106, gene2259, gene12823, gene9607, gene10052, gene327, gene965, gene7783, gene8872, gene7273, gene8282, gene8085, gene18726, gene13597, gene10755, gene16943, gene15777, gene4969, gene4640, gene7239, gene954, gene7750, gene7511, gene7…	2.73e-07
B 09124 Replication and repair	A09120 Genetic Information Processing	54	889	108	3637	4.93e-09	2.04556	[gene7692, gene16082, gene7176, gene17452, gene19798, gene18104, gene10579, gene13852, gene11110, gene15707, gene811, gene9632, gene9238, gene6891, gene7061, gene13283, gene22030, gene17764, gene16797, gene15421, gene11019, gene19902, gene10400, gene3106, gene6658, gene6215, gene8239, gene11180, gene4274, gene648, gene4553, gene21498, gene9299, gene7270, gene12185, gene11401, gene3513, gene4209, …	4.39e-07
A09120 Genetic Information Processing	A09120 Genetic Information Processing	231	889	706	3637	1.69e-08	1.33859	[gene7176, gene17893, gene18187, gene18501, gene16201, gene10579, gene13852, gene1510, gene3259, gene2967, gene2162, gene811, gene9238, gene7730, gene20373, gene6891, gene7061, gene13283, gene14251, gene9482, gene17764, gene16797, gene11414, gene6658, gene21219, gene8279, gene18290, gene7273, gene19373, gene7270, gene12185, gene17872, gene18726, gene11401, gene14913, gene4209, gene830, gene9459, …	1e-06
B 09121 Transcription	A09120 Genetic Information Processing	49	889	104	3637	2.83e-07	1.92754	[gene16082, gene7176, gene19674, gene17893, gene18501, gene15875, gene6922, gene2085, gene7730, gene2882, gene7896, gene7061, gene14251, gene18017, gene11019, gene11414, gene10400, gene11266, gene2259, gene10052, gene4155, gene6215, gene327, gene648, gene8872, gene7273, gene21498, gene9299, gene8085, gene13597, gene10755, gene3437, gene4640, gene7239, gene7750, gene7680, gene17023, gene11319, gen…	1.26e-05
03040 Spliceosome	A09120 Genetic Information Processing	36	889	73	3637	2.94e-06	2.01754	[gene7273, gene19674, gene17893, gene8085, gene18501, gene15875, gene13597, gene10755, gene6922, gene4640, gene2085, gene7239, gene7750, gene7730, gene2882, gene7896, gene7680, gene17023, gene14251, gene18017, gene11319, gene10107, gene15487, gene11414, gene17744, gene16409, gene11266, gene14945, gene2259, gene9826, gene10052, gene1308, gene327, gene20862, gene4897, gene8872]	0.000105
03030 DNA replication	A09120 Genetic Information Processing	23	889	39	3637	4e-06	2.41271	[gene6891, gene17221, gene9184, gene22030, gene17764, gene12185, gene19798, gene18104, gene15721, gene19902, gene10795, gene17937, gene10550, gene11110, gene15707, gene6658, gene8239, gene11180, gene822, gene811, gene20983, gene9238, gene4454]	0.000119
B 09123 Folding, sorting and degradation	A09120 Genetic Information Processing	87	889	234	3637	4.86e-06	1.52106	[gene7692, gene9553, gene17293, gene7375, gene16242, gene18187, gene12440, gene16201, gene10579, gene8906, gene13206, gene12119, gene13527, gene20216, gene20416, gene20774, gene416, gene6244, gene7896, gene20373, gene19185, gene20331, gene20172, gene20052, gene18810, gene15862, gene18576, gene11414, gene16628, gene12545, gene12666, gene16902, gene4639, gene9404, gene2693, gene20725, gene21219, ge…	0.000123
04141 Protein processing in endoplasmic reticulum	A09120 Genetic Information Processing	36	889	78	3637	1.97e-05	1.88821	[gene9177, gene9553, gene7232, gene7375, gene13199, gene16201, gene12540, gene18726, gene13796, gene12027, gene11495, gene8409, gene20216, gene559, gene6069, gene20159, gene20373, gene19185, gene9223, gene20331, gene20172, gene20052, gene19447, gene17146, gene14753, gene17945, gene12666, gene19839, gene16902, gene14945, gene5628, gene742, gene9404, gene21219, gene4853, gene18270]	0.000439
03410 Base excision repair	A09120 Genetic Information Processing	19	889	35	3637	0.000134	2.22089	[gene6891, gene17452, gene13283, gene22030, gene12185, gene16797, gene16212, gene15421, gene18104, gene15721, gene13852, gene10550, gene11110, gene8239, gene811, gene20983, gene9632, gene4553, gene4454]	0.0026484
03032 DNA replication proteins	A09180 Brite Hierarchies	42	889	104	3637	0.000196	1.65218	[gene7692, gene12185, gene19798, gene18104, gene13852, gene11786, gene2921, gene3513, gene11110, gene15707, gene5519, gene12617, gene4209, gene811, gene9238, gene7240, gene6891, gene17221, gene9184, gene22030, gene17764, gene11319, gene18456, gene15421, gene15721, gene17604, gene19902, gene10795, gene17937, gene10550, gene6658, gene1308, gene9801, gene5981, gene8239, gene5584, gene11180, gene822,…	0.00349388
03420 Nucleotide excision repair	A09120 Genetic Information Processing	24	889	50	3637	0.00023	1.96373	[gene16082, gene7176, gene21498, gene9299, gene6891, gene7061, gene22030, gene12185, gene19798, gene18104, gene11019, gene10579, gene15721, gene10400, gene10550, gene11110, gene6215, gene8239, gene4274, gene811, gene20983, gene648, gene6675, gene4454]	0.00372504
04146 Peroxisome	A09140 Cellular Processes	36	889	86	3637	0.000242	1.71256	[gene16261, gene9172, gene7194, gene18088, gene12086, gene12142, gene11604, gene11768, gene11427, gene18202, gene11889, gene7092, gene11887, gene13456, gene12413, gene11696, gene5837, gene11392, gene20416, gene7299, gene20057, gene18294, gene16233, gene11857, gene11734, gene12059, gene12158, gene11578, gene13976, gene949, gene13955, gene17716, gene18907, gene8558, gene4770, gene1340]	0.00358534
01040 Biosynthesis of unsaturated fatty acids	A09100 Metabolism	19	889	37	3637	0.000349	2.10084	[gene16261, gene12086, gene16233, gene11768, gene11427, gene12386, gene11734, gene12387, gene11887, gene12059, gene10597, gene11696, gene13976, gene12436, gene13955, gene1736, gene18907, gene4770, gene1340]	0.00478216
03012 Translation factors	A09180 Brite Hierarchies	23	889	49	3637	0.000467	1.92032	[gene19373, gene440, gene18267, gene11916, gene531, gene16163, gene11904, gene532, gene19899, gene19863, gene11603, gene19247, gene17744, gene15810, gene12116, gene2502, gene14602, gene10352, gene798, gene10170, gene5496, gene8312, gene9799]	0.00593257
03400 DNA repair and recombination proteins	A09180 Brite Hierarchies	69	889	201	3637	0.000766	1.40441	[gene7692, gene16082, gene7176, gene17452, gene12282, gene17611, gene19798, gene18104, gene10579, gene13852, gene12997, gene14813, gene12912, gene11110, gene6720, gene811, gene9632, gene3896, gene16271, gene6891, gene7061, gene13283, gene22030, gene12593, gene16797, gene15421, gene11019, gene11414, gene10400, gene3424, gene18805, gene3106, gene6215, gene8239, gene20725, gene4274, gene648, gene455…	0.00908485
00071 Fatty acid degradation	A09100 Metabolism	21	889	46	3637	0.00128327	1.86768	[gene18088, gene12086, gene12142, gene10559, gene11857, gene11768, gene11427, gene7092, gene11734, gene16327, gene11887, gene12059, gene13456, gene16117, gene12413, gene11696, gene13976, gene13955, gene11692, gene5837, gene4770]	0.0142764
03060 Protein export	A09120 Genetic Information Processing	8	889	12	3637	0.00234201	2.72741	[gene13527, gene3205, gene16242, gene3192, gene20416, gene12540, gene6244, gene12027]	0.0245223
B 09182 Protein families: genetic information processing	A09180 Brite Hierarchies	530	889	2021	3637	0.00286564	1.07288	[gene22202, gene7176, gene9591, gene18187, gene147, gene10459, gene10579, gene13852, gene11786, gene12997, gene1510, gene14813, gene1875, gene2967, gene17093, gene9238, gene21105, gene20373, gene7061, gene21582, gene19145, gene9482, gene10206, gene10447, gene11414, gene21219, gene8278, gene9126, gene8279, gene9004, gene8038, gene18290, gene7273, gene6184, gene9573, gene19373, gene7270, gene9692, …	0.028338
03016 Transfer RNA biogenesis	A09180 Brite Hierarchies	38	889	108	3637	0.00725498	1.43947	[gene9056, gene18267, gene21150, gene18387, gene10536, gene16589, gene15810, gene2502, gene11850, gene1510, gene3259, gene2545, gene4969, gene1659, gene63, gene21669, gene731, gene710, gene6800, gene5810, gene1793, gene18251, gene11839, gene19145, gene14033, gene9182, gene18830, gene13541, gene10206, gene14335, gene11862, gene18849, gene17936, gene9805, gene4639, gene8038, gene18290, gene20269]	0.0679677
00592 alpha-Linolenic acid metabolism	A09100 Metabolism	10	889	19	3637	0.00737987	2.15322	[gene11696, gene13976, gene13955, gene12086, gene4770, gene11768, gene11427, gene11734, gene11887, gene12059]	0.0656808
B 09126 Chromosome	A09120 Genetic Information Processing	21	889	52	3637	0.00767842	1.65218	[gene20373, gene275, gene6561, gene20331, gene551, gene9482, gene19655, gene1939, gene16932, gene18547, gene3349, gene19839, gene14913, gene4612, gene2967, gene2162, gene1473, gene8347, gene18092, gene20159, gene6785]	0.0650837
03430 Mismatch repair	A09120 Genetic Information Processing	15	889	34	3637	0.00912282	1.8049	[gene6891, gene7270, gene22030, gene12185, gene19798, gene18104, gene15721, gene11401, gene10550, gene11110, gene4209, gene8239, gene20983, gene2386, gene4454]	0.0738119
A09190 Not Included in Pathway or Brite	A09190 Not Included in Pathway or Brite	48	889	145	3637	0.0102374	1.3543	[gene20682, gene8760, gene15294, gene18766, gene18843, gene18589, gene17135, gene17136, gene19577, gene13059, gene18328, gene19828, gene10264, gene6027, gene7535, gene21902, gene6502, gene8967, gene7437, gene9957, gene7999, gene9978, gene9660, gene7285, gene18294, gene7584, gene12093, gene11915, gene17423, gene13022, gene17721, gene13881, gene18434, gene22070, gene18417, gene15318, gene11125, gen…	0.0792286
03082 ATP-dependent chromatin remodeling	A09120 Genetic Information Processing	15	889	35	3637	0.0124424	1.75333	[gene275, gene551, gene9482, gene19655, gene1939, gene18547, gene3349, gene14913, gene4612, gene2967, gene2162, gene1473, gene8347, gene18092, gene6785]	0.0922808
B 09103 Lipid metabolism	A09100 Metabolism	64	889	206	3637	0.0156722	1.27103	[gene12281, gene5471, gene12086, gene17457, gene11427, gene17576, gene7092, gene16327, gene14785, gene16721, gene16523, gene13456, gene14787, gene12436, gene11795, gene19828, gene1512, gene12637, gene5837, gene7299, gene18296, gene15386, gene16233, gene11857, gene11734, gene15104, gene11578, gene16117, gene13955, gene16261, gene5372, gene5371, gene7194, gene18088, gene12142, gene10559, gene11768,…	0.111586
B 09191 Unclassified: metabolism	A09190 Not Included in Pathway or Brite	41	889	124	3637	0.0172376	1.35271	[gene20682, gene8760, gene15294, gene18766, gene18843, gene18589, gene17135, gene17136, gene19577, gene13059, gene18328, gene19828, gene10264, gene6027, gene7535, gene6502, gene8967, gene7999, gene9978, gene9660, gene7285, gene18294, gene7584, gene12093, gene11915, gene17423, gene13022, gene17721, gene13881, gene18434, gene15318, gene11125, gene11124, gene14747, gene12706, gene2692, gene4793, gen…	0.118012
99980 Enzymes with EC numbers	A09190 Not Included in Pathway or Brite	39	889	117	3637	0.017361	1.3637	[gene20682, gene8760, gene15294, gene18766, gene18843, gene18589, gene17135, gene17136, gene19577, gene13059, gene18328, gene10264, gene6027, gene7535, gene6502, gene8967, gene7999, gene9660, gene7285, gene18294, gene7584, gene12093, gene11915, gene17423, gene13022, gene17721, gene13881, gene18434, gene15318, gene11125, gene11124, gene14747, gene12706, gene2692, gene4793, gene7922, gene7783, gene…	0.114454
03110 Chaperones and folding catalysts	A09180 Brite Hierarchies	52	889	165	3637	0.0211743	1.28932	[gene16281, gene7375, gene17692, gene13492, gene14420, gene16201, gene10379, gene19185, gene411, gene11615, gene10447, gene7908, gene9607, gene20926, gene9404, gene9209, gene6458, gene7108, gene8278, gene16183, gene9177, gene9692, gene13471, gene13078, gene12540, gene18726, gene16943, gene15335, gene13796, gene12027, gene15777, gene11495, gene8409, gene8525, gene7511, gene8132, gene18079, gene191…	0.134608
03250 Viral life cycle - HIV-1	A09120 Genetic Information Processing	8	889	16	3637	0.0235318	2.04556	[gene11862, gene16271, gene3349, gene18251, gene8320, gene12282, gene19886, gene5810]	0.144437
03440 Homologous recombination	A09120 Genetic Information Processing	10	889	22	3637	0.0250249	1.8596	[gene7692, gene3513, gene5981, gene19798, gene4164, gene3472, gene20983, gene15721, gene4454, gene3366]	0.148481
04131 Membrane trafficking	A09180 Brite Hierarchies	139	889	500	3637	0.0351697	1.13733	[gene6481, gene9990, gene22202, gene3492, gene147, gene18863, gene10459, gene17777, gene13699, gene4502, gene12119, gene1875, gene12912, gene9639, gene4583, gene20416, gene9238, gene6763, gene2288, gene16271, gene411, gene12593, gene18576, gene11933, gene11268, gene4515, gene11145, gene8799, gene8314, gene9177, gene15692, gene19415, gene17872, gene18726, gene17910, gene2304, gene11497, gene10045,…	0.195631
B 09125 Information processing in viruses	A09120 Genetic Information Processing	9	889	20	3637	0.0353513	1.841	[gene11862, gene16271, gene3349, gene18251, gene8320, gene12282, gene9459, gene19886, gene5810]	0.190683
03021 Transcription machinery	A09180 Brite Hierarchies	27	889	80	3637	0.0370547	1.38075	[gene6184, gene16082, gene7176, gene21498, gene9299, gene11257, gene3437, gene14913, gene6448, gene16080, gene8347, gene6785, gene275, gene7061, gene16333, gene11019, gene10400, gene3349, gene5426, gene4639, gene3626, gene1382, gene4155, gene6215, gene8279, gene648, gene6675]	0.193992
00564 Glycerophospholipid metabolism	A09100 Metabolism	17	889	46	3637	0.0388841	1.51193	[gene5372, gene12281, gene5471, gene5371, gene5580, gene14595, gene15386, gene14785, gene16721, gene14787, gene16936, gene19828, gene12637, gene15918, gene1580, gene3441, gene4972]	0.197754
04122 Sulfur relay system	A09120 Genetic Information Processing	5	889	9	3637	0.0445136	2.27284	[gene17951, gene710, gene20774, gene416, gene18290]	0.220095
03022 Basal transcription factors	A09120 Genetic Information Processing	6	889	12	3637	0.0489287	2.04556	[gene3437, gene16082, gene9299, gene4155, gene11019, gene10400]	0.229192

## Sheet: KEGG_down
Supplementary table 6. GO and KEGG pathway enrichment analysis results of differentially expressed genes (DEGs) during cystment in O. granulifera.
Term Name	MainClass	GeneHitsInSelectedSet	AllGenesInSelectedSet	GeneHitsInBackground	AllGenesInBackground	p-value	enrichFactor	GeneListInSelectedSets	corrected p-value(BH method)
B 09181 Protein families: metabolism	A09180 Brite Hierarchies	523	1403	1116	3637	6.92e-12	1.21485	[gene21234, gene18063, gene7291, gene7292, gene11788, gene11424, gene13974, gene3933, gene1631, gene2841, gene12757, gene3815, gene9356, gene17091, gene8393, gene6090, gene11779, gene10568, gene12995, gene11301, gene2854, gene10212, gene11662, gene12867, gene13714, gene13715, gene2736, gene13719, gene9008, gene20128, gene2971, gene1760, gene9248, gene18285, gene9331, gene8123, gene9571, gene17198…	1.27e-09
01001 Protein kinases	A09180 Brite Hierarchies	268	1403	536	3637	3.85e-09	1.29615	[gene13974, gene16326, gene3933, gene12757, gene3815, gene6769, gene9356, gene16433, gene15587, gene10568, gene14016, gene12995, gene11301, gene2854, gene13714, gene13715, gene2736, gene9922, gene9008, gene6777, gene1760, gene4234, gene18285, gene9331, gene15690, gene9571, gene12065, gene16663, gene15336, gene14249, gene15337, gene15216, gene12611, gene5779, gene13823, gene7952, gene2263, gene800…	3.52e-07
03010 Ribosome	A09120 Genetic Information Processing	62	1403	98	3637	4.72e-07	1.64003	[gene19031, gene19993, gene10935, gene12288, gene19318, gene19829, gene17408, gene4506, gene8229, gene6327, gene19072, gene19192, gene20891, gene9564, gene20133, gene7980, gene19140, gene5284, gene17840, gene16705, gene2733, gene1765, gene8717, gene7706, gene20409, gene566, gene20601, gene4430, gene20846, gene6976, gene20686, gene7541, gene21257, gene9565, gene19495, gene20562, gene13271, gene929…	2.88e-05
03011 Ribosome	A09180 Brite Hierarchies	62	1403	100	3637	1.32e-06	1.60723	[gene19031, gene19993, gene10935, gene12288, gene19318, gene19829, gene17408, gene4506, gene8229, gene6327, gene19072, gene19192, gene20891, gene9564, gene20133, gene7980, gene19140, gene5284, gene17840, gene16705, gene2733, gene1765, gene8717, gene7706, gene20409, gene566, gene20601, gene4430, gene20846, gene6976, gene20686, gene7541, gene21257, gene9565, gene19495, gene20562, gene13271, gene929…	6.04e-05
A09100 Metabolism	A09100 Metabolism	348	1403	765	3637	6.74e-06	1.17924	[gene21233, gene13291, gene7291, gene20381, gene7292, gene8383, gene19156, gene20262, gene15351, gene16681, gene15475, gene18986, gene11428, gene3806, gene19038, gene15237, gene11668, gene15910, gene18867, gene7619, gene8709, gene19708, gene12634, gene6885, gene8823, gene6767, gene6089, gene18182, gene1077, gene1751, gene9358, gene4102, gene7731, gene20011, gene18054, gene14490, gene14131, gene15…	0.000247
00500 Starch and sucrose metabolism	A09100 Metabolism	20	1403	27	3637	0.000185	1.92022	[gene8551, gene3095, gene14131, gene19078, gene19304, gene18952, gene18106, gene10148, gene10477, gene14512, gene8709, gene15848, gene14923, gene8727, gene13859, gene10372, gene2823, gene21925, gene7710, gene9449]	0.00565128
01002 Peptidases and inhibitors	A09180 Brite Hierarchies	122	1403	250	3637	0.00042	1.26504	[gene21234, gene18063, gene7291, gene1190, gene18221, gene22163, gene13295, gene16681, gene14300, gene14425, gene11424, gene1631, gene11398, gene2841, gene8669, gene17091, gene650, gene8393, gene14652, gene17642, gene14533, gene11931, gene12115, gene11026, gene10212, gene18729, gene17517, gene11662, gene12867, gene5563, gene20128, gene5441, gene7228, gene6019, gene9248, gene17198, gene17875, gene…	0.0109762
00511 Other glycan degradation	A09100 Metabolism	17	1403	23	3637	0.000605	1.91605	[gene8352, gene8362, gene9850, gene8084, gene17714, gene13467, gene10015, gene15339, gene8712, gene7920, gene20615, gene8823, gene1177, gene8369, gene17190, gene8006, gene9259]	0.013847
B 09105 Amino acid metabolism	A09100 Metabolism	76	1403	150	3637	0.00141202	1.31343	[gene21233, gene13291, gene14184, gene20262, gene14460, gene10814, gene15475, gene14189, gene11866, gene10740, gene16516, gene1556, gene15946, gene6885, gene7337, gene1471, gene6767, gene6122, gene1751, gene21385, gene14052, gene17484, gene17401, gene16673, gene14216, gene14930, gene17767, gene19939, gene14723, gene10177, gene4558, gene16825, gene3309, gene4595, gene4594, gene4039, gene6255, gene…	0.0287111
00280 Valine, leucine and isoleucine degradation	A09100 Metabolism	23	1403	36	3637	0.00176342	1.65619	[gene22213, gene21385, gene19174, gene17484, gene15475, gene17401, gene17710, gene16894, gene16784, gene14189, gene19203, gene11799, gene12983, gene17711, gene14006, gene14836, gene1986, gene14549, gene16825, gene7337, gene5469, gene20402, gene4037]	0.0322706
B 09101 Carbohydrate metabolism	A09100 Metabolism	113	1403	239	3637	0.00282939	1.22565	[gene3095, gene7292, gene8383, gene17373, gene15351, gene15475, gene18106, gene11428, gene19038, gene8709, gene7337, gene20659, gene6767, gene3772, gene14490, gene8551, gene14131, gene11937, gene17484, gene17401, gene19304, gene16673, gene11779, gene12354, gene11016, gene16953, gene19939, gene15339, gene10177, gene16825, gene14923, gene8317, gene6133, gene8677, gene20402, gene408, gene18162, gene…	0.0470708
00780 Biotin metabolism	A09100 Metabolism	6	1403	6	3637	0.00327363	2.5923	[gene11838, gene19459, gene13792, gene4683, gene14352, gene1471]	0.0499228
04812 Cytoskeleton proteins	A09180 Brite Hierarchies	125	1403	269	3637	0.00371477	1.2046	[gene265, gene1478, gene1752, gene19707, gene5559, gene3815, gene4220, gene932, gene4190, gene7463, gene14533, gene15622, gene10840, gene2214, gene17518, gene7627, gene9803, gene1243, gene9642, gene3387, gene20522, gene8121, gene21211, gene9970, gene17073, gene10719, gene15176, gene12103, gene13546, gene12611, gene14517, gene1218, gene4848, gene20118, gene3592, gene4325, gene835, gene21169, gene1…	0.0522926
B 09107 Glycan biosynthesis and metabolism	A09100 Metabolism	32	1403	57	3637	0.00504365	1.45533	[gene8362, gene9850, gene19059, gene8084, gene17055, gene17714, gene10015, gene5878, gene8727, gene11294, gene20615, gene21824, gene8867, gene8823, gene1177, gene8369, gene9358, gene17190, gene8006, gene9259, gene8352, gene14490, gene17043, gene16174, gene10606, gene13467, gene17448, gene10310, gene15339, gene2698, gene8712, gene7920]	0.0659277
00480 Glutathione metabolism	A09100 Metabolism	30	1403	53	3637	0.00556916	1.46734	[gene9551, gene20220, gene20120, gene20381, gene19156, gene13393, gene17016, gene14584, gene18964, gene19637, gene18867, gene19933, gene19339, gene19537, gene19708, gene10185, gene7878, gene20554, gene2144, gene20011, gene16132, gene12354, gene19309, gene19769, gene1323, gene14868, gene5529, gene20524, gene21933, gene8410]	0.0679437
00030 Pentose phosphate pathway	A09100 Metabolism	11	1403	15	3637	0.00669766	1.90102	[gene4769, gene3206, gene12458, gene10144, gene2522, gene14923, gene17340, gene9449, gene17215, gene12421, gene12784]	0.0766044
B 09131 Membrane transport	A09130 Environmental Information Processing	37	1403	69	3637	0.00740789	1.39008	[gene12081, gene7397, gene13073, gene5196, gene8581, gene16487, gene10513, gene13348, gene14999, gene5636, gene1259, gene11891, gene12616, gene7639, gene12618, gene5792, gene5352, gene21421, gene20255, gene12290, gene12092, gene18530, gene15340, gene16996, gene11677, gene10432, gene16505, gene2358, gene5206, gene2677, gene20706, gene7525, gene3343, gene902, gene17080, gene3421, gene1662]	0.0797438
02010 ABC transporters	A09130 Environmental Information Processing	37	1403	69	3637	0.00740789	1.39008	[gene12081, gene7397, gene13073, gene5196, gene8581, gene16487, gene10513, gene13348, gene14999, gene5636, gene1259, gene11891, gene12616, gene7639, gene12618, gene5792, gene5352, gene21421, gene20255, gene12290, gene12092, gene18530, gene15340, gene16996, gene11677, gene10432, gene16505, gene2358, gene5206, gene2677, gene20706, gene7525, gene3343, gene902, gene17080, gene3421, gene1662]	0.0797438
00730 Thiamine metabolism	A09100 Metabolism	12	1403	17	3637	0.00746264	1.82986	[gene19066, gene7619, gene19252, gene14448, gene14704, gene20782, gene16231, gene19960, gene13958, gene19302, gene11314, gene5654]	0.071877
00590 Arachidonic acid metabolism	A09100 Metabolism	13	1403	19	3637	0.00800862	1.77368	[gene20220, gene20120, gene20381, gene16681, gene12200, gene19637, gene18316, gene12687, gene19537, gene19708, gene12867, gene20524, gene20554]	0.0732789
00330 Arginine and proline metabolism	A09100 Metabolism	15	1403	23	3637	0.00858398	1.69063	[gene22213, gene13291, gene14184, gene14052, gene123, gene5052, gene14460, gene13350, gene16784, gene13268, gene4932, gene14748, gene1556, gene21849, gene20402]	0.0748032
00380 Tryptophan metabolism	A09100 Metabolism	17	1403	28	3637	0.0142498	1.5739	[gene22213, gene21385, gene21233, gene13291, gene13350, gene16784, gene14189, gene19203, gene13268, gene10177, gene4932, gene6885, gene4595, gene7337, gene4594, gene2025, gene20402]	0.118533
B 09104 Nucleotide metabolism	A09100 Metabolism	41	1403	81	3637	0.0172363	1.31215	[gene9551, gene15092, gene7430, gene20782, gene16067, gene14584, gene14843, gene14523, gene7619, gene12634, gene3952, gene1975, gene2522, gene10185, gene8305, gene21407, gene7878, gene7398, gene4687, gene1077, gene5654, gene8303, gene4102, gene19066, gene7220, gene20310, gene15341, gene18012, gene17880, gene11618, gene16158, gene16159, gene10702, gene19302, gene14018, gene14448, gene13614, gene14…	0.137141
00230 Purine metabolism	A09100 Metabolism	32	1403	61	3637	0.0182836	1.3599	[gene9551, gene7430, gene20782, gene16067, gene14584, gene14843, gene14523, gene7619, gene12634, gene3952, gene1975, gene2522, gene10185, gene7878, gene1077, gene5654, gene4102, gene19066, gene7220, gene15341, gene18012, gene11618, gene16158, gene16159, gene10702, gene19302, gene14018, gene14448, gene13614, gene14704, gene13958, gene9449]	0.139413
B 09110 Biosynthesis of other secondary metabolites	A09100 Metabolism	7	1403	9	3637	0.0200402	2.01624	[gene10046, gene14723, gene12634, gene13859, gene2823, gene19459, gene10148]	0.146694
04148 Efferocytosis	A09140 Cellular Processes	42	1403	84	3637	0.0205196	1.29615	[gene8384, gene19675, gene17233, gene16540, gene7052, gene18166, gene16401, gene16300, gene14984, gene1730, gene2962, gene17605, gene19927, gene6841, gene8986, gene6222, gene6146, gene21502, gene3113, gene6273, gene175, gene6890, gene6198, gene5087, gene19265, gene18253, gene16434, gene10426, gene14016, gene15325, gene12211, gene5847, gene5726, gene15856, gene5988, gene6879, gene16729, gene1407, …	0.144427
05146 Amoebiasis	A09160 Human Diseases	25	1403	46	3637	0.0209123	1.40886	[gene7350, gene15690, gene7371, gene14980, gene14223, gene8060, gene13233, gene12840, gene15337, gene16326, gene19911, gene3833, gene17605, gene19927, gene8986, gene3892, gene6320, gene5975, gene175, gene19265, gene19349, gene14597, gene14577, gene1845, gene6576]	0.141739
03037 Cilium and associated proteins	A09180 Brite Hierarchies	115	1403	257	3637	0.0211706	1.15998	[gene6484, gene9992, gene265, gene10617, gene10611, gene15753, gene1478, gene19707, gene5559, gene1638, gene932, gene9089, gene9484, gene4190, gene15189, gene15622, gene10840, gene14897, gene11258, gene2214, gene17518, gene13715, gene7627, gene2736, gene11261, gene6896, gene9803, gene647, gene3387, gene20522, gene21211, gene10719, gene15176, gene9571, gene11926, gene11800, gene13546, gene1218, ge…	0.138365
00603 Glycosphingolipid biosynthesis - globo and isoglobo series	A09100 Metabolism	8	1403	11	3637	0.0230293	1.88531	[gene10310, gene15339, gene14490, gene19059, gene17043, gene16174, gene17055, gene13467]	0.145323
00536 Glycosaminoglycan binding proteins	A09180 Brite Hierarchies	15	1403	25	3637	0.024058	1.55538	[gene18063, gene17573, gene18396, gene17875, gene16761, gene18301, gene17642, gene16734, gene18659, gene18636, gene9988, gene5300, gene7116, gene21114, gene6279]	0.146754
00600 Sphingolipid metabolism	A09100 Metabolism	12	1403	19	3637	0.0258883	1.63724	[gene17508, gene10310, gene15339, gene14490, gene20078, gene19059, gene17043, gene16174, gene17055, gene19962, gene18182, gene13467]	0.152825
B 09108 Metabolism of cofactors and vitamins	A09100 Metabolism	57	1403	120	3637	0.0266782	1.23134	[gene20782, gene7291, gene8184, gene3806, gene14189, gene11668, gene15910, gene10740, gene7619, gene20659, gene1471, gene6122, gene6089, gene19066, gene13081, gene16231, gene18533, gene19302, gene17767, gene19939, gene14448, gene17517, gene4558, gene16825, gene13958, gene8752, gene20402, gene15092, gene19252, gene285, gene18162, gene14362, gene19459, gene13792, gene16784, gene14006, gene4683, gen…	0.152566
B 09122 Translation	A09120 Genetic Information Processing	113	1403	258	3637	0.0432457	1.13539	[gene19031, gene13291, gene12120, gene10337, gene19318, gene19829, gene17408, gene3815, gene4506, gene20891, gene20133, gene7980, gene19140, gene5284, gene13563, gene16039, gene16705, gene2733, gene1765, gene8717, gene20409, gene5686, gene19495, gene8123, gene13271, gene9293, gene14002, gene12586, gene10796, gene1973, gene84, gene20234, gene21205, gene20990, gene20475, gene19004, gene21040, gene2…	0.239817
A09130 Environmental Information Processing	A09130 Environmental Information Processing	49	1403	104	3637	0.0444044	1.22137	[gene12081, gene5196, gene8383, gene8581, gene15351, gene16487, gene5636, gene2924, gene5792, gene5352, gene21421, gene20255, gene18530, gene6370, gene15340, gene11779, gene16996, gene11016, gene16505, gene5206, gene6133, gene3343, gene17080, gene3421, gene7397, gene13073, gene10513, gene13348, gene14999, gene1259, gene11891, gene12616, gene7639, gene12618, gene6821, gene8521, gene12290, gene1209…	0.239
01009 Protein phosphatases and associated proteins	A09180 Brite Hierarchies	96	1403	217	3637	0.0457163	1.14682	[gene22045, gene21870, gene9393, gene7292, gene18265, gene5272, gene15351, gene6161, gene17379, gene22040, gene10778, gene11788, gene7538, gene2924, gene10262, gene1913, gene7139, gene5474, gene6249, gene15181, gene5087, gene14051, gene18376, gene17483, gene6370, gene2805, gene15267, gene11779, gene16039, gene11016, gene11301, gene5009, gene5448, gene6814, gene13719, gene4397, gene21613, gene6932…	0.239031
00513 Various types of N-glycan biosynthesis	A09100 Metabolism	8	1403	12	3637	0.0459606	1.7282	[gene8362, gene15339, gene11294, gene10606, gene20615, gene21824, gene13467, gene9358]	0.233633
