# Supplementary material for: Probing the genomic and proteomic basis of encystment in Oxytricha granulifera
Source: mSystems. 2026 Apr 27;11(5):e01757-25. doi: 10.1128/msystems.01757-25 (PMC13185551; doi:10.1128/msystems.01757-25)
Supplement: Table S7 — GO and KEGG pathway enrichment analysis results of differentially expressed proteins during cystment in O. granulifera. [file msystems.01757-25-s0005.xlsx]

## Sheet: KEGG_up
Supplementary table 7. GO and KEGG pathway enrichment analysis results of differentially expressed proteins during cystment in O. granulifera.
Term Name	MainClass	GeneHitsInSelectedSet	AllGenesInSelectedSet	GeneHitsInBackground	AllGenesInBackground	p-value	enrichFactor	GeneListInSelectedSets	corrected p-value(BH method)
03010 Ribosome	A09120 Genetic Information Processing	35	212	98	3637	0	6.12702	[gene19495, gene19031, gene20562, gene19575, gene13271, gene9293, gene19993, gene10935, gene18686, gene12288, gene19318, gene19636, gene1973, gene14679, gene19829, gene18519, gene18936, gene5557, gene20234, gene21205, gene19140, gene19444, gene19004, gene5284, gene15285, gene18117, gene10702, gene17840, gene3369, gene3303, gene8717, gene566, gene20601, gene6976, gene7541]	0
A09120 Genetic Information Processing	A09120 Genetic Information Processing	97	212	706	3637	0	2.35708	[gene19031, gene7171, gene15875, gene19836, gene19318, gene19829, gene2967, gene63, gene5396, gene21742, gene5557, gene19140, gene5284, gene19386, gene9482, gene3303, gene8717, gene1406, gene21219, gene6377, gene9007, gene6378, gene19495, gene9177, gene13271, gene9293, gene18686, gene10677, gene1973, gene20759, gene830, gene710, gene1176, gene20234, gene21205, gene7680, gene18150, gene19004, gene…	0
03011 Ribosome	A09180 Brite Hierarchies	35	212	100	3637	3.33e-16	6.00448	[gene19495, gene19031, gene20562, gene19575, gene13271, gene9293, gene19993, gene10935, gene18686, gene12288, gene19318, gene19636, gene1973, gene14679, gene19829, gene18519, gene18936, gene5557, gene20234, gene21205, gene19140, gene19444, gene19004, gene5284, gene15285, gene18117, gene10702, gene17840, gene3369, gene3303, gene8717, gene566, gene20601, gene6976, gene7541]	1.28e-14
03051 Proteasome	A09180 Brite Hierarchies	21	212	44	3637	2.78e-15	8.18793	[gene18150, gene19355, gene19386, gene18122, gene15882, gene16411, gene14454, gene16003, gene17547, gene16628, gene4835, gene12545, gene5943, gene2413, gene14945, gene2903, gene6946, gene830, gene5640, gene21742, gene1176]	7.98e-14
03050 Proteasome	A09120 Genetic Information Processing	18	212	33	3637	1.41e-14	9.35763	[gene18150, gene19355, gene19386, gene18122, gene15882, gene16411, gene16003, gene16628, gene4835, gene12545, gene5943, gene2413, gene2903, gene6946, gene830, gene5640, gene21742, gene1176]	3.24e-13
B 09122 Translation	A09120 Genetic Information Processing	46	212	258	3637	1.02e-12	3.05876	[gene19495, gene19031, gene20562, gene19575, gene13271, gene9293, gene19993, gene14285, gene17791, gene10935, gene18686, gene12288, gene10677, gene19318, gene11743, gene16589, gene19636, gene1973, gene14679, gene19829, gene18519, gene18936, gene63, gene7358, gene5557, gene20234, gene21205, gene19140, gene19444, gene19004, gene5284, gene696, gene15285, gene18117, gene10702, gene17840, gene15487, g…	1.96e-11
B 09123 Folding, sorting and degradation	A09120 Genetic Information Processing	34	212	234	3637	3.17e-07	2.4927	[gene9177, gene21154, gene16242, gene7171, gene19355, gene18122, gene16003, gene19836, gene2903, gene6946, gene830, gene20216, gene710, gene21742, gene1176, gene18150, gene19386, gene15882, gene16411, gene14454, gene17945, gene18911, gene17547, gene16628, gene4835, gene12545, gene5943, gene2413, gene14945, gene2914, gene566, gene5640, gene21417, gene21219]	5.21e-06
B 09182 Protein families: genetic information processing	A09180 Brite Hierarchies	145	212	2021	3637	5.81e-05	1.23086	[gene6481, gene22202, gene19031, gene7171, gene16163, gene17099, gene15875, gene19836, gene19318, gene19829, gene2967, gene63, gene5396, gene21742, gene5557, gene21981, gene19140, gene5284, gene19386, gene9482, gene532, gene14016, gene13557, gene11388, gene3303, gene7908, gene9805, gene8717, gene1406, gene21219, gene6377, gene9007, gene5323, gene6378, gene19495, gene9177, gene9850, gene18162, gen…	0.000835
B 09121 Transcription	A09120 Genetic Information Processing	16	212	104	3637	0.000272	2.63933	[gene7680, gene7110, gene21498, gene17791, gene15487, gene15875, gene11743, gene15667, gene14945, gene9705, gene1308, gene1406, gene5992, gene6215, gene6843, gene9007]	0.00347326
03040 Spliceosome	A09120 Genetic Information Processing	12	212	73	3637	0.000875	2.82011	[gene7680, gene14945, gene9705, gene1308, gene17791, gene1406, gene6843, gene15487, gene15875, gene11743, gene9007, gene15667]	0.00838707
04141 Protein processing in endoplasmic reticulum	A09120 Genetic Information Processing	12	212	78	3637	0.0015961	2.63933	[gene9177, gene21154, gene14945, gene7171, gene2914, gene20216, gene14454, gene21417, gene21219, gene19836, gene17945, gene17547]	0.0141194
00010 Glycolysis / Gluconeogenesis	A09100 Metabolism	9	212	51	3637	0.00233176	3.02747	[gene18296, gene17849, gene18162, gene18947, gene10030, gene16411, gene3298, gene15952, gene13765]	0.0191537
04147 Exosome	A09180 Brite Hierarchies	42	212	504	3637	0.00844526	1.42964	[gene6481, gene21154, gene22202, gene18162, gene14003, gene14500, gene15335, gene19836, gene14323, gene17849, gene15923, gene19927, gene20759, gene20216, gene5396, gene8988, gene6960, gene3850, gene19066, gene18296, gene21981, gene18550, gene16411, gene18612, gene14352, gene14016, gene10621, gene16215, gene14755, gene13765, gene13557, gene18947, gene2413, gene14945, gene7908, gene1845, gene3606, …	0.064747
01002 Peptidases and inhibitors	A09180 Brite Hierarchies	24	212	250	3637	0.00933847	1.64694	[gene18150, gene19355, gene19386, gene18122, gene17099, gene10702, gene18114, gene16630, gene12870, gene15569, gene12115, gene5943, gene2413, gene5767, gene7908, gene10077, gene6946, gene12959, gene20128, gene8504, gene6569, gene21434, gene1176, gene21942]	0.0565223
B 09101 Carbohydrate metabolism	A09100 Metabolism	23	212	239	3637	0.0105749	1.65096	[gene18296, gene6470, gene18162, gene19195, gene19543, gene10916, gene5041, gene17791, gene17154, gene16411, gene15952, gene10621, gene13765, gene13953, gene17849, gene18818, gene18947, gene10030, gene12959, gene7710, gene3298, gene20659, gene21307]	0.0608055
B 09102 Energy metabolism	A09100 Metabolism	12	212	98	3637	0.01065	2.10069	[gene20231, gene8939, gene18054, gene13877, gene12327, gene14460, gene16411, gene9902, gene21307, gene15237, gene10324, gene7665]	0.0583212
00520 Amino sugar and nucleotide sugar metabolism	A09100 Metabolism	6	212	33	3637	0.0107492	3.11921	[gene13953, gene19195, gene5041, gene17791, gene12959, gene17154]	0.0561892
00350 Tyrosine metabolism	A09100 Metabolism	5	212	25	3637	0.0130772	3.43113	[gene13975, gene14460, gene9902, gene11866, gene19647]	0.0653861
00250 Alanine, aspartate and glutamate metabolism	A09100 Metabolism	5	212	25	3637	0.0130772	3.43113	[gene7430, gene14460, gene12959, gene9902, gene7665]	0.0653861
01007 Amino acid related enzymes	A09180 Brite Hierarchies	8	212	55	3637	0.0132426	2.49537	[gene696, gene63, gene14460, gene9902, gene10677, gene6377, gene16589, gene6378]	0.0609159
03082 ATP-dependent chromatin remodeling	A09120 Genetic Information Processing	6	212	35	3637	0.014298	2.94097	[gene20759, gene2967, gene9482, gene5396, gene15569, gene3850]	0.0632409
A09100 Metabolism	A09100 Metabolism	56	212	765	3637	0.0313993	1.25584	[gene19195, gene14460, gene15237, gene15952, gene11866, gene18867, gene17849, gene18818, gene12959, gene8667, gene3298, gene6688, gene20659, gene21307, gene19066, gene18296, gene18054, gene19543, gene13480, gene19387, gene5041, gene18612, gene10324, gene13765, gene13953, gene13877, gene1041, gene8752, gene7665, gene9850, gene18162, gene7430, gene10916, gene17791, gene17154, gene10677, gene18889, …	0.116481
00190 Oxidative phosphorylation	A09100 Metabolism	7	212	55	3637	0.0386857	2.18345	[gene20231, gene8939, gene18054, gene13877, gene12327, gene15237, gene10324]	0.130849
03041 Spliceosome	A09180 Brite Hierarchies	12	212	122	3637	0.0499468	1.68744	[gene7680, gene14945, gene9705, gene1308, gene17791, gene1406, gene6843, gene15487, gene15875, gene11743, gene9007, gene15667]	0.151155

## Sheet: GO_up
Class	GO_Name	GO_ID	GO_Level	P_value	EnrichmentScore	HitsGenesCountsInSelectedSet	HitsGenesCountsInBackground	AllGenesCountsInSelectedSet	AllGenesCountsInBackground	GenesOfSelectedSetInGOterm	corrected p-value(BH method)
Molecular function	structural constituent of ribosome	GO:0003735	3	7.77e-16	7.28957	23	55	95	1656	gene19031,gene19829,gene8717,gene13271,gene20234,gene21205,gene3369,gene19993,gene10935,gene20601,gene6976,gene18519,gene19318,gene5284,gene10702,gene5943,gene12288,gene18936,gene566,gene7541,gene20562,gene19444,gene18117,	2.71e-13
Molecular function	structural molecule activity	GO:0005198	2	8.58e-14	5.51632	25	79	95	1656	gene19031,gene19829,gene8717,gene13271,gene20234,gene21205,gene3369,gene19993,gene10935,gene16003,gene12545,gene20601,gene6976,gene18519,gene19318,gene5284,gene10702,gene5943,gene12288,gene18936,gene566,gene7541,gene20562,gene19444,gene18117,	1.5e-11
Molecular function	RNA binding	GO:0003723	5	5.92e-05	2.30417	23	174	95	1656	gene19031,gene19829,gene8717,gene13271,gene21205,gene3369,gene10935,gene6976,gene18519,gene7358,gene5284,gene532,gene7680,gene10702,gene12288,gene11743,gene18936,gene17840,gene7541,gene19444,gene18117,gene18911,gene8850,	0.00688863
Molecular function	nucleic acid binding	GO:0003676	4	0.00041	1.80327	30	290	95	1656	gene19031,gene19829,gene8717,gene13271,gene830,gene21205,gene3369,gene10935,gene6960,gene6976,gene18519,gene7358,gene5396,gene5284,gene532,gene20759,gene7680,gene18550,gene10702,gene12288,gene11743,gene18936,gene14454,gene17840,gene6215,gene7541,gene19444,gene18117,gene18911,gene8850,	0.0357604
Cellular component	cytosolic ribosome	GO:0022626	7	7.77e-16	6.25807	27	68	113	1781	gene19031,gene19829,gene8717,gene13271,gene20234,gene21205,gene3369,gene19993,gene10935,gene20601,gene6976,gene18519,gene6946,gene19318,gene5284,gene10702,gene5943,gene19355,gene12288,gene18936,gene17840,gene566,gene7541,gene20562,gene19444,gene18117,gene8850,	0
Cellular component	obsolete cytosolic part	GO:0044445	0	3.33e-16	6.0895	34	88	113	1781	gene19031,gene19829,gene12870,gene8717,gene13271,gene830,gene20234,gene21205,gene3369,gene19993,gene10935,gene16003,gene12545,gene20601,gene6976,gene18519,gene2903,gene6946,gene19318,gene5284,gene10702,gene5943,gene19355,gene12288,gene18936,gene17840,gene16628,gene4835,gene566,gene7541,gene20562,gene19444,gene18117,gene8850,	5.58e-14
Cellular component	ribosome	GO:0005840	6	4.77e-15	5.59932	27	76	113	1781	gene19031,gene19829,gene8717,gene13271,gene20234,gene21205,gene3369,gene19993,gene10935,gene20601,gene6976,gene18519,gene6946,gene19318,gene5284,gene10702,gene5943,gene19355,gene12288,gene18936,gene17840,gene566,gene7541,gene20562,gene19444,gene18117,gene8850,	5.33e-13
Cellular component	ribosomal subunit	GO:0044391	4	5.66e-15	6.41128	24	59	113	1781	gene19031,gene19829,gene8717,gene13271,gene20234,gene21205,gene3369,gene19993,gene10935,gene20601,gene6976,gene18519,gene19318,gene5284,gene10702,gene12288,gene18936,gene17840,gene566,gene7541,gene20562,gene19444,gene18117,gene8850,	4.74e-13
Cellular component	proteasome complex	GO:0000502	6	1.39e-09	6.89546	14	32	113	1781	gene19386,gene12870,gene830,gene16411,gene16003,gene12545,gene5640,gene2903,gene6946,gene5943,gene19355,gene16628,gene4835,gene15882,	9.34e-08
Cellular component	endopeptidase complex	GO:1905369	5	2.29e-09	6.68651	14	33	113	1781	gene19386,gene12870,gene830,gene16411,gene16003,gene12545,gene5640,gene2903,gene6946,gene5943,gene19355,gene16628,gene4835,gene15882,	1.28e-07
Cellular component	cytosolic small ribosomal subunit	GO:0022627	6	3.4e-09	7.88053	12	24	113	1781	gene3369,gene19993,gene10935,gene20601,gene19318,gene5284,gene12288,gene566,gene7541,gene19444,gene18117,gene8850,	1.63e-07
Cellular component	small ribosomal subunit	GO:0015935	5	6.2e-09	7.56531	12	25	113	1781	gene3369,gene19993,gene10935,gene20601,gene19318,gene5284,gene12288,gene566,gene7541,gene19444,gene18117,gene8850,	2.6e-07
Cellular component	peptidase complex	GO:1905368	4	9.04e-09	6.1293	14	36	113	1781	gene19386,gene12870,gene830,gene16411,gene16003,gene12545,gene5640,gene2903,gene6946,gene5943,gene19355,gene16628,gene4835,gene15882,	3.37e-07
Cellular component	cytosolic large ribosomal subunit	GO:0022625	6	4.11e-08	6.02629	13	34	113	1781	gene19031,gene19829,gene8717,gene13271,gene20234,gene21205,gene19993,gene6976,gene18519,gene10702,gene18936,gene17840,gene20562,	1.38e-06
Cellular component	protein-containing complex	GO:0032991	2	9.24e-08	1.60282	72	708	113	1781	gene19031,gene19829,gene19386,gene12870,gene12750,gene9805,gene8717,gene13271,gene5096,gene10677,gene830,gene20234,gene21205,gene16411,gene3369,gene16242,gene19993,gene10935,gene16003,gene15952,gene5992,gene6960,gene12545,gene20601,gene5640,gene9209,gene6976,gene15923,gene18519,gene2903,gene6946,gene7358,gene15487,gene5507,gene6481,gene19318,gene20659,gene5396,gene19543,gene5284,gene8558,gene6377…	2.82e-06
Cellular component	large ribosomal subunit	GO:0015934	5	1.34e-07	5.53767	13	37	113	1781	gene19031,gene19829,gene8717,gene13271,gene20234,gene21205,gene19993,gene6976,gene18519,gene10702,gene18936,gene17840,gene20562,	3.74e-06
Cellular component	ribonucleoprotein complex	GO:1990904	3	6.09e-07	2.35346	33	221	113	1781	gene19031,gene19829,gene8717,gene13271,gene20234,gene21205,gene3369,gene19993,gene10935,gene20601,gene6976,gene15923,gene18519,gene6946,gene7358,gene15487,gene19318,gene5284,gene7680,gene10702,gene5943,gene19355,gene12288,gene11743,gene18936,gene17840,gene566,gene7541,gene20562,gene19444,gene18117,gene1308,gene8850,	1.57e-05
Cellular component	cytosol	GO:0005829	3	8.13e-07	1.55391	70	710	113	1781	gene19031,gene19829,gene19386,gene12870,gene12750,gene13953,gene8717,gene13271,gene5096,gene10677,gene830,gene20234,gene21205,gene16411,gene14352,gene3369,gene18947,gene21434,gene16242,gene19993,gene10935,gene16003,gene12545,gene1041,gene20601,gene9209,gene6976,gene17791,gene18519,gene2903,gene6946,gene7358,gene13975,gene5507,gene7920,gene6481,gene19318,gene5284,gene532,gene12115,gene8558,gene637…	1.95e-05
Cellular component	cytosolic proteasome complex	GO:0031597	7	8.64e-06	6.63624	8	19	113	1781	gene12870,gene830,gene16003,gene12545,gene2903,gene6946,gene16628,gene4835,	0.000193
Cellular component	proteasome accessory complex	GO:0022624	3	0.000521	6.56711	5	12	113	1781	gene830,gene16003,gene12545,gene2903,gene4835,	0.00918341
Cellular component	proteasome regulatory particle	GO:0005838	3	0.000521	6.56711	5	12	113	1781	gene830,gene16003,gene12545,gene2903,gene4835,	0.00918341
Cellular component	chloroplast	GO:0009507	7	0.00132992	2.79632	11	62	113	1781	gene19031,gene10324,gene1504,gene6976,gene6946,gene19318,gene10702,gene18936,gene6215,gene17713,gene19444,	0.0185635
Cellular component	plastid	GO:0009536	6	0.00174532	2.70893	11	64	113	1781	gene19031,gene10324,gene1504,gene6976,gene6946,gene19318,gene10702,gene18936,gene6215,gene17713,gene19444,	0.0233872
Cellular component	obsolete cytoplasmic part	GO:0044444	0	0.00258535	1.15532	95	1296	113	1781	gene19031,gene19829,gene19386,gene12870,gene12750,gene10324,gene13953,gene9805,gene8717,gene13271,gene5096,gene10677,gene19927,gene830,gene710,gene20234,gene21205,gene20231,gene16411,gene14352,gene3369,gene18947,gene1504,gene9902,gene21434,gene16242,gene19993,gene10935,gene16003,gene15952,gene12545,gene1041,gene20601,gene9209,gene6976,gene17791,gene15923,gene18519,gene2903,gene6946,gene7358,gene1…	0.0309318
Cellular component	mitochondrial matrix	GO:0005759	6	0.0115177	2.36416	9	60	113	1781	gene12870,gene9902,gene20659,gene19543,gene8558,gene16251,gene14460,gene11866,gene6458,	0.110241
Cellular component	obsolete chloroplast part	GO:0044434	0	0.0211393	3.03097	5	26	113	1781	gene19031,gene10324,gene1504,gene19318,gene18936,	0.172723
Cellular component	obsolete plastid part	GO:0044435	0	0.0211393	3.03097	5	26	113	1781	gene19031,gene10324,gene1504,gene19318,gene18936,	0.172723
Cellular component	intracellular protein-containing complex	GO:0140535	3	0.040497	1.52526	18	186	113	1781	gene19386,gene12870,gene830,gene16411,gene16003,gene5992,gene12545,gene5640,gene2903,gene6946,gene5507,gene6377,gene5943,gene19355,gene16628,gene4835,gene6215,gene15882,	0.238009
Cellular component	intracellular organelle lumen	GO:0070013	5	0.045219	1.22198	49	632	113	1781	gene19031,gene19829,gene12870,gene12750,gene8717,gene9007,gene830,gene20231,gene9902,gene19993,gene16003,gene5992,gene6960,gene1041,gene9209,gene2903,gene6946,gene7358,gene15487,gene7920,gene8667,gene20659,gene5396,gene19543,gene12115,gene7908,gene8558,gene9850,gene20759,gene7677,gene16251,gene18550,gene5943,gene14460,gene11866,gene11743,gene18936,gene13480,gene14454,gene16628,gene4835,gene566,ge…	0.252473
Cellular component	organelle lumen	GO:0043233	4	0.0464811	1.22005	49	633	113	1781	gene19031,gene19829,gene12870,gene12750,gene8717,gene9007,gene830,gene20231,gene9902,gene19993,gene16003,gene5992,gene6960,gene1041,gene9209,gene2903,gene6946,gene7358,gene15487,gene7920,gene8667,gene20659,gene5396,gene19543,gene12115,gene7908,gene8558,gene9850,gene20759,gene7677,gene16251,gene18550,gene5943,gene14460,gene11866,gene11743,gene18936,gene13480,gene14454,gene16628,gene4835,gene566,ge…	0.251148
Cellular component	membrane-enclosed lumen	GO:0031974	3	0.0464811	1.22005	49	633	113	1781	gene19031,gene19829,gene12870,gene12750,gene8717,gene9007,gene830,gene20231,gene9902,gene19993,gene16003,gene5992,gene6960,gene1041,gene9209,gene2903,gene6946,gene7358,gene15487,gene7920,gene8667,gene20659,gene5396,gene19543,gene12115,gene7908,gene8558,gene9850,gene20759,gene7677,gene16251,gene18550,gene5943,gene14460,gene11866,gene11743,gene18936,gene13480,gene14454,gene16628,gene4835,gene566,ge…	0.251148
Cellular component	symplast	GO:0055044	3	0.0494462	1.93982	8	65	113	1781	gene19031,gene12750,gene1406,gene8717,gene16003,gene6976,gene6215,gene17713,	0.25882
Cellular component	plasmodesma	GO:0009506	6	0.0494462	1.93982	8	65	113	1781	gene19031,gene12750,gene1406,gene8717,gene16003,gene6976,gene6215,gene17713,	0.25882
Biological process	translation	GO:0006412	8	1.93e-08	3.22628	26	137	106	1802	gene19031,gene19829,gene8717,gene13271,gene10677,gene20234,gene21205,gene3369,gene19993,gene10935,gene6976,gene15923,gene18519,gene5284,gene532,gene6377,gene10702,gene12288,gene18936,gene17840,gene566,gene7541,gene20562,gene19444,gene18117,gene8850,	3.66e-05
Biological process	amide biosynthetic process	GO:0043604	6	2.03e-08	2.9521	29	167	106	1802	gene19031,gene19829,gene8717,gene13271,gene10677,gene20234,gene21205,gene3369,gene9902,gene19993,gene10935,gene6976,gene15923,gene18519,gene5284,gene532,gene6377,gene10702,gene14460,gene11866,gene12288,gene18936,gene17840,gene566,gene7541,gene20562,gene19444,gene18117,gene8850,	1.93e-05
Biological process	peptide biosynthetic process	GO:0043043	7	5.8e-08	3.06944	26	144	106	1802	gene19031,gene19829,gene8717,gene13271,gene10677,gene20234,gene21205,gene3369,gene19993,gene10935,gene6976,gene15923,gene18519,gene5284,gene532,gene6377,gene10702,gene12288,gene18936,gene17840,gene566,gene7541,gene20562,gene19444,gene18117,gene8850,	3.67e-05
Biological process	peptide metabolic process	GO:0006518	5	5.2e-07	2.56771	29	192	106	1802	gene19031,gene19829,gene8717,gene13271,gene10677,gene20234,gene21205,gene3369,gene19993,gene10935,gene6976,gene15923,gene18519,gene5284,gene532,gene8558,gene6377,gene10702,gene11866,gene12288,gene18936,gene13480,gene17840,gene566,gene7541,gene20562,gene19444,gene18117,gene8850,	0.000247
Biological process	cytoplasmic translation	GO:0002181	9	9.58e-07	4.18033	15	61	106	1802	gene19031,gene19829,gene20234,gene21205,gene3369,gene15923,gene5284,gene10702,gene12288,gene566,gene7541,gene20562,gene19444,gene18117,gene8850,	0.000364
Biological process	ubiquitin-dependent ERAD pathway	GO:0030433	11	4.89e-06	8.5	7	14	106	1802	gene830,gene21434,gene2903,gene17547,gene2914,gene16628,gene15882,	0.0015472
Biological process	ribosome assembly	GO:0042255	8	5.1e-06	5.48387	10	31	106	1802	gene13271,gene20601,gene19318,gene5284,gene12288,gene18936,gene566,gene7541,gene18117,gene8850,	0.00138273
Biological process	amide metabolic process	GO:0043603	4	8.55e-06	2.13333	32	255	106	1802	gene19031,gene19829,gene8717,gene13271,gene10677,gene20234,gene21205,gene14352,gene3369,gene9902,gene19993,gene10935,gene6976,gene15923,gene18519,gene5284,gene532,gene8558,gene6377,gene10702,gene14460,gene11866,gene12288,gene18936,gene13480,gene17840,gene566,gene7541,gene20562,gene19444,gene18117,gene8850,	0.00202828
Biological process	ERAD pathway	GO:0036503	9	1.48e-05	7.4375	7	16	106	1802	gene830,gene21434,gene2903,gene17547,gene2914,gene16628,gene15882,	0.00311519
Biological process	ribosomal small subunit biogenesis	GO:0042274	6	2.05e-05	4.34884	11	43	106	1802	gene10935,gene20601,gene19318,gene5284,gene12288,gene11743,gene566,gene7541,gene19444,gene18117,gene8850,	0.00388334
Biological process	ribosome biogenesis	GO:0042254	6	2.2e-05	3.01042	17	96	106	1802	gene13271,gene10935,gene20601,gene7358,gene19318,gene5284,gene10702,gene12288,gene11743,gene18936,gene17840,gene566,gene7541,gene19444,gene18117,gene18911,gene8850,	0.00379156
Biological process	protein-RNA complex assembly	GO:0022618	7	3.63e-05	3.35211	14	71	106	1802	gene13271,gene20601,gene15923,gene19318,gene5284,gene7680,gene12288,gene18936,gene17840,gene566,gene7541,gene18117,gene1308,gene8850,	0.00573986
Biological process	organonitrogen compound biosynthetic process	GO:1901566	5	3.79e-05	1.96154	33	286	106	1802	gene19031,gene19829,gene8717,gene13271,gene10677,gene20234,gene21205,gene3369,gene18947,gene9902,gene19993,gene10935,gene13765,gene1041,gene6976,gene15923,gene18519,gene5284,gene532,gene6377,gene10702,gene14460,gene11866,gene12288,gene18936,gene17840,gene566,gene7541,gene20562,gene19444,gene15882,gene18117,gene8850,	0.00553593
Biological process	ribosomal small subunit assembly	GO:0000028	8	4.41e-05	7.84615	6	13	106	1802	gene20601,gene5284,gene12288,gene566,gene7541,gene18117,	0.0059795
Biological process	ribonucleoprotein complex biogenesis	GO:0022613	5	4.79e-05	2.55639	20	133	106	1802	gene13271,gene10935,gene20601,gene15923,gene7358,gene19318,gene5284,gene7680,gene10702,gene12288,gene11743,gene18936,gene17840,gene566,gene7541,gene19444,gene18117,gene18911,gene1308,gene8850,	0.00605719
Biological process	protein-RNA complex organization	GO:0071826	6	5.04e-05	3.26027	14	73	106	1802	gene13271,gene20601,gene15923,gene19318,gene5284,gene7680,gene12288,gene18936,gene17840,gene566,gene7541,gene18117,gene1308,gene8850,	0.00598363
Biological process	rRNA metabolic process	GO:0016072	9	9.38e-05	3.09091	14	77	106	1802	gene830,gene10935,gene7358,gene19318,gene5284,gene10702,gene12288,gene11743,gene17840,gene566,gene19444,gene18117,gene18911,gene8850,	0.0104767
Biological process	obsolete cellular macromolecule biosynthetic process	GO:0034645	0	9.85e-05	1.96154	30	260	106	1802	gene19031,gene19829,gene12870,gene8717,gene13271,gene10677,gene20234,gene21205,gene3369,gene19993,gene10935,gene6976,gene15923,gene18519,gene15487,gene5284,gene532,gene6377,gene10702,gene12288,gene18936,gene17840,gene566,gene6458,gene7541,gene20562,gene19444,gene15882,gene18117,gene8850,	0.0103877
Biological process	rRNA processing	GO:0006364	10	0.000117	3.2029	13	69	106	1802	gene10935,gene7358,gene19318,gene5284,gene10702,gene12288,gene11743,gene17840,gene566,gene19444,gene18117,gene18911,gene8850,	0.0116404
Biological process	response to endoplasmic reticulum stress	GO:0034976	5	0.000149	3.86364	10	44	106	1802	gene830,gene21434,gene2903,gene17547,gene2914,gene5507,gene9177,gene5473,gene16628,gene15882,	0.0141405
Biological process	protein targeting to ER	GO:0045047	9	0.000178	6.375	6	16	106	1802	gene19829,gene16242,gene19993,gene10702,gene20562,gene18117,	0.0160762
Biological process	cellular nitrogen compound biosynthetic process	GO:0044271	5	0.000199	1.6086	44	465	106	1802	gene19031,gene19829,gene8717,gene13271,gene10677,gene830,gene20234,gene21205,gene3369,gene9902,gene19993,gene10935,gene5992,gene13765,gene1041,gene9209,gene6976,gene17791,gene15923,gene18519,gene2903,gene15487,gene5396,gene5284,gene532,gene6377,gene20759,gene10702,gene14460,gene11866,gene12288,gene18936,gene17840,gene16628,gene566,gene6215,gene6458,gene7541,gene20562,gene19444,gene15882,gene18117…	0.0157568
Biological process	protein localization to endoplasmic reticulum	GO:0070972	7	0.000374	5.66667	6	18	106	1802	gene19829,gene16242,gene19993,gene10702,gene20562,gene18117,	0.0284065
Biological process	establishment of protein localization to endoplasmic reticulum	GO:0072599	8	0.000374	5.66667	6	18	106	1802	gene19829,gene16242,gene19993,gene10702,gene20562,gene18117,	0.0284065
Biological process	translational initiation	GO:0006413	4	0.000446	4.12121	8	33	106	1802	gene19829,gene19993,gene15923,gene532,gene10702,gene20562,gene18117,gene8850,	0.0313285
Biological process	maturation of SSU-rRNA	GO:0030490	11	0.000519	4.57692	7	26	106	1802	gene10935,gene19318,gene5284,gene12288,gene11743,gene566,gene8850,	0.0351991
Biological process	proteasome-mediated ubiquitin-dependent protein catabolic process	GO:0043161	10	0.000832	2.34483	16	116	106	1802	gene830,gene16411,gene21434,gene16003,gene12545,gene5640,gene2903,gene6946,gene17547,gene2914,gene8558,gene5943,gene14454,gene16628,gene4835,gene15882,	0.0544565
Biological process	ncRNA metabolic process	GO:0034660	8	0.0011778	2.13986	18	143	106	1802	gene10677,gene830,gene21434,gene10935,gene7358,gene19318,gene5284,gene6377,gene10702,gene12288,gene11743,gene17840,gene566,gene19444,gene18117,gene18911,gene9825,gene8850,	0.0745156
Biological process	cotranslational protein targeting to membrane	GO:0006613	9	0.00119886	5.66667	5	15	106	1802	gene19829,gene19993,gene10702,gene20562,gene18117,	0.073401
Biological process	SRP-dependent cotranslational protein targeting to membrane	GO:0006614	10	0.00119886	5.66667	5	15	106	1802	gene19829,gene19993,gene10702,gene20562,gene18117,	0.073401
Biological process	ncRNA processing	GO:0034470	9	0.00172315	2.35644	14	101	106	1802	gene21434,gene10935,gene7358,gene19318,gene5284,gene10702,gene12288,gene11743,gene17840,gene566,gene19444,gene18117,gene18911,gene8850,	0.0991071
Biological process	ubiquitin-dependent protein catabolic process	GO:0006511	9	0.00192596	2.10949	17	137	106	1802	gene830,gene16411,gene21434,gene16003,gene12545,gene5640,gene2903,gene6946,gene17547,gene2914,gene8558,gene5943,gene14454,gene16628,gene4835,gene15882,gene17945,	0.104442
Biological process	protein folding	GO:0006457	3	0.00198002	3.71875	7	32	106	1802	gene16242,gene9209,gene9177,gene18204,gene14460,gene17842,gene6458,	0.104391
Biological process	cellular nitrogen compound metabolic process	GO:0034641	4	0.00199482	1.32102	61	785	106	1802	gene19031,gene19829,gene12870,gene9805,gene8717,gene9007,gene13271,gene10677,gene830,gene20234,gene21205,gene20231,gene14352,gene3369,gene9902,gene21434,gene19993,gene10935,gene5992,gene13765,gene1041,gene9209,gene6976,gene17791,gene15923,gene18519,gene2903,gene7358,gene15487,gene19318,gene5396,gene5284,gene532,gene8558,gene6377,gene20759,gene7680,gene10702,gene5943,gene14460,gene11866,gene12288,…	0.102329
Biological process	protein deubiquitination	GO:0016579	10	0.00206528	3.31707	8	41	106	1802	gene830,gene21434,gene16003,gene6946,gene5943,gene14454,gene4835,gene15882,	0.103155
Biological process	proteasomal protein catabolic process	GO:0010498	8	0.00207164	2.15873	16	126	106	1802	gene830,gene16411,gene21434,gene16003,gene12545,gene5640,gene2903,gene6946,gene17547,gene2914,gene8558,gene5943,gene14454,gene16628,gene4835,gene15882,	0.10082
Biological process	modification-dependent protein catabolic process	GO:0019941	8	0.00208928	2.0942	17	138	106	1802	gene830,gene16411,gene21434,gene16003,gene12545,gene5640,gene2903,gene6946,gene17547,gene2914,gene8558,gene5943,gene14454,gene16628,gene4835,gene15882,gene17945,	0.0991361
Biological process	protein targeting to membrane	GO:0006612	8	0.00254349	4.08	6	25	106	1802	gene19829,gene16242,gene19993,gene10702,gene20562,gene18117,	0.117745
Biological process	modification-dependent macromolecule catabolic process	GO:0043632	6	0.00286435	2.03521	17	142	106	1802	gene830,gene16411,gene21434,gene16003,gene12545,gene5640,gene2903,gene6946,gene17547,gene2914,gene8558,gene5943,gene14454,gene16628,gene4835,gene15882,gene17945,	0.129441
Biological process	gene expression	GO:0010467	6	0.00309276	1.38602	49	601	106	1802	gene19031,gene19829,gene8717,gene13271,gene10677,gene830,gene20234,gene21205,gene3369,gene21434,gene16242,gene19993,gene10935,gene9209,gene6976,gene15923,gene18519,gene2903,gene7358,gene15487,gene19318,gene5396,gene5284,gene532,gene8558,gene6377,gene9177,gene18204,gene20759,gene7680,gene10702,gene14460,gene12288,gene11743,gene18936,gene17842,gene17840,gene16628,gene566,gene6458,gene7541,gene20562…	0.136513
Biological process	positive regulation of proteasomal protein catabolic process	GO:1901800	10	0.00343017	2.83333	9	54	106	1802	gene830,gene16003,gene12545,gene2903,gene6946,gene14454,gene16628,gene4835,gene15882,	0.127656
Biological process	positive regulation of proteolysis involved in protein catabolic process	GO:1903052	9	0.00500094	2.68421	9	57	106	1802	gene830,gene16003,gene12545,gene2903,gene6946,gene14454,gene16628,gene4835,gene15882,	0.175774
Biological process	protein modification by small protein removal	GO:0070646	9	0.00505676	2.89362	8	47	106	1802	gene830,gene21434,gene16003,gene6946,gene5943,gene14454,gene4835,gene15882,	0.174504
Biological process	establishment of protein localization to membrane	GO:0090150	7	0.00553803	3.13158	7	38	106	1802	gene19829,gene16242,gene19993,gene9209,gene10702,gene20562,gene18117,	0.1877
Biological process	organic substance catabolic process	GO:1901575	4	0.00614082	1.44196	38	448	106	1802	gene19829,gene830,gene16411,gene18947,gene1504,gene9902,gene21434,gene19993,gene16003,gene13765,gene12545,gene5640,gene2903,gene6946,gene17547,gene13975,gene2914,gene7920,gene8667,gene5284,gene7908,gene8558,gene9850,gene16251,gene10702,gene5943,gene14460,gene11866,gene12288,gene13480,gene14454,gene16628,gene4835,gene20562,gene15882,gene18117,gene17945,gene18911,	0.204479
Biological process	nuclear-transcribed mRNA catabolic process	GO:0000956	11	0.00657244	2.77551	8	49	106	1802	gene19829,gene19993,gene5284,gene10702,gene12288,gene20562,gene18117,gene18911,	0.215078
Biological process	obsolete cellular macromolecule catabolic process	GO:0044265	0	0.00763819	1.68468	22	222	106	1802	gene19829,gene830,gene16411,gene19993,gene16003,gene12545,gene5640,gene2903,gene6946,gene17547,gene2914,gene7908,gene8558,gene10702,gene5943,gene16628,gene4835,gene20562,gene15882,gene18117,gene17945,gene18911,	0.245717
Biological process	regulation of proteasomal protein catabolic process	GO:0061136	9	0.007971	2.36111	10	72	106	1802	gene830,gene21434,gene16003,gene12545,gene2903,gene6946,gene14454,gene16628,gene4835,gene15882,	0.252149
Biological process	nuclear-transcribed mRNA catabolic process, nonsense-mediated decay	GO:0000184	12	0.00920293	3.69565	5	23	106	1802	gene19829,gene19993,gene10702,gene20562,gene18117,	0.272925
Biological process	response to ethanol	GO:0045471	6	0.00929185	3.1875	6	32	106	1802	gene19829,gene2914,gene7908,gene8558,gene14460,gene18117,	0.271322
Biological process	macromolecule biosynthetic process	GO:0009059	5	0.00993697	1.29083	53	698	106	1802	gene19031,gene19829,gene12870,gene8717,gene13271,gene10677,gene830,gene20234,gene21205,gene3369,gene21434,gene16242,gene19993,gene10935,gene5992,gene9209,gene6976,gene15923,gene18519,gene2903,gene7358,gene15487,gene19318,gene5396,gene5284,gene532,gene8558,gene6377,gene9177,gene18204,gene20759,gene7680,gene10702,gene14460,gene12288,gene11743,gene18936,gene17842,gene17840,gene16628,gene566,gene6215…	0.277358
Biological process	positive regulation of proteolysis	GO:0045862	8	0.0116309	2.23684	10	76	106	1802	gene830,gene16003,gene12545,gene2903,gene6946,gene14454,gene16628,gene4835,gene6458,gene15882,	0.319934
Biological process	regulation of proteolysis involved in protein catabolic process	GO:1903050	8	0.0127191	2.20779	10	77	106	1802	gene830,gene21434,gene16003,gene12545,gene2903,gene6946,gene14454,gene16628,gene4835,gene15882,	0.34487
Biological process	macromolecule catabolic process	GO:0009057	5	0.0159115	1.49026	27	308	106	1802	gene19829,gene830,gene16411,gene1504,gene21434,gene19993,gene16003,gene12545,gene5640,gene2903,gene6946,gene17547,gene2914,gene5284,gene7908,gene8558,gene10702,gene5943,gene12288,gene14454,gene16628,gene4835,gene20562,gene15882,gene18117,gene17945,gene18911,	0.382278
Biological process	positive regulation of protein catabolic process	GO:0045732	8	0.0174044	2.21739	9	69	106	1802	gene830,gene16003,gene12545,gene2903,gene6946,gene14454,gene16628,gene4835,gene15882,	0.412919
Biological process	nitrogen compound metabolic process	GO:0006807	3	0.0197226	1.12045	87	1320	106	1802	gene19031,gene19829,gene12870,gene9805,gene8717,gene9007,gene13271,gene5096,gene10677,gene830,gene20234,gene21205,gene20231,gene16411,gene14352,gene3369,gene18947,gene9902,gene21434,gene16242,gene19993,gene10935,gene16003,gene5992,gene13765,gene12545,gene1041,gene5640,gene9209,gene6976,gene17791,gene15923,gene18519,gene2903,gene6946,gene7358,gene15487,gene17547,gene13975,gene2914,gene5507,gene792…	0.42538
Biological process	carbohydrate catabolic process	GO:0016052	5	0.0239375	2.61538	6	39	106	1802	gene18947,gene1504,gene13765,gene7920,gene8667,gene9850,	0.504816
Biological process	RNA processing	GO:0006396	8	0.0256114	1.63277	17	177	106	1802	gene21434,gene10935,gene7358,gene15487,gene19318,gene5284,gene7680,gene10702,gene12288,gene11743,gene17840,gene566,gene19444,gene18117,gene18911,gene1308,gene8850,	0.534181
Biological process	protein localization to membrane	GO:0072657	6	0.0265309	2.06757	9	74	106	1802	gene19829,gene16242,gene19993,gene9209,gene7677,gene10702,gene6458,gene20562,gene18117,	0.541458
Biological process	amino acid catabolic process	GO:0009063	8	0.0319603	2.74194	5	31	106	1802	gene9902,gene13975,gene16251,gene14460,gene11866,	0.606606
Biological process	primary metabolic process	GO:0044238	3	0.0387686	1.09286	90	1400	106	1802	gene19031,gene19829,gene12870,gene13953,gene9805,gene8717,gene9007,gene13271,gene5096,gene10677,gene830,gene20234,gene21205,gene20231,gene16411,gene14352,gene3369,gene18947,gene1504,gene9902,gene21434,gene16242,gene19993,gene10935,gene16003,gene5992,gene13765,gene12545,gene1041,gene5640,gene9209,gene6976,gene17791,gene15923,gene18519,gene2903,gene6946,gene7358,gene15487,gene17547,gene13975,gene29…	0.728542
Biological process	RNA metabolic process	GO:0016070	7	0.0403392	1.29936	36	471	106	1802	gene19829,gene9805,gene9007,gene10677,gene830,gene21434,gene19993,gene10935,gene5992,gene9209,gene2903,gene7358,gene15487,gene19318,gene5396,gene5284,gene6377,gene20759,gene7680,gene10702,gene5943,gene12288,gene11743,gene17840,gene16628,gene566,gene6215,gene6458,gene20562,gene19444,gene18117,gene18114,gene18911,gene1308,gene9825,gene8850,	0.750626
Biological process	nucleic acid transport	GO:0050657	7	0.040682	2.57576	5	33	106	1802	gene17791,gene15487,gene5284,gene12288,gene7541,	0.749654
Biological process	RNA transport	GO:0050658	8	0.040682	2.57576	5	33	106	1802	gene17791,gene15487,gene5284,gene12288,gene7541,	0.749654
Biological process	establishment of RNA localization	GO:0051236	4	0.040682	2.57576	5	33	106	1802	gene17791,gene15487,gene5284,gene12288,gene7541,	0.749654
Biological process	regulation of proteasomal ubiquitin-dependent protein catabolic process	GO:0032434	10	0.0462356	2.08772	7	57	106	1802	gene21434,gene16003,gene12545,gene6946,gene14454,gene4835,gene15882,	0.783528
Biological process	positive regulation of cellular catabolic process	GO:0031331	7	0.0470769	1.68595	12	121	106	1802	gene830,gene16003,gene12545,gene2903,gene6946,gene5284,gene12288,gene14454,gene16628,gene4835,gene15882,gene18911,	0.790725
Biological process	organic cyclic compound catabolic process	GO:1901361	5	0.0483418	1.63704	13	135	106	1802	gene19829,gene19993,gene13765,gene13975,gene5284,gene10702,gene14460,gene11866,gene12288,gene20562,gene15882,gene18117,gene18911,	0.790973
Biological process	proteolysis involved in protein catabolic process	GO:0051603	7	0.0484604	1.49268	18	205	106	1802	gene830,gene16411,gene21434,gene16003,gene12545,gene5640,gene2903,gene6946,gene17547,gene2914,gene7908,gene8558,gene5943,gene14454,gene16628,gene4835,gene15882,gene17945,	0.786136

## Sheet: KEGG_down
Term Name	MainClass	GeneHitsInSelectedSet	AllGenesInSelectedSet	GeneHitsInBackground	AllGenesInBackground	p-value	enrichFactor	GeneListInSelectedSets	corrected p-value(BH method)
A09100 Metabolism	A09100 Metabolism	78	185	765	3637	1.98e-11	2.00449	[gene9551, gene20220, gene20381, gene17373, gene19156, gene15475, gene18986, gene13131, gene17016, gene10814, gene17215, gene10217, gene13456, gene12643, gene16516, gene17804, gene12319, gene21669, gene3772, gene20011, gene14052, gene4194, gene14570, gene15860, gene11857, gene10602, gene19309, gene17448, gene19939, gene1323, gene14723, gene1207, gene21933, gene6255, gene20049, gene16261, gene1549…	2.53e-09
00480 Glutathione metabolism	A09100 Metabolism	16	185	53	3637	2.99e-09	5.93493	[gene9551, gene20011, gene20220, gene16132, gene20381, gene19156, gene13393, gene19089, gene17016, gene14033, gene19309, gene12643, gene19537, gene1323, gene21669, gene21933]	1.91e-07
B 09106 Metabolism of other amino acids	A09100 Metabolism	23	185	117	3637	1e-08	3.86468	[gene9551, gene20011, gene20220, gene22213, gene20310, gene16132, gene20381, gene19156, gene13393, gene4194, gene19089, gene17016, gene14033, gene19309, gene14004, gene12643, gene19537, gene13976, gene1323, gene21669, gene20668, gene21407, gene21933]	4.27e-07
04146 Peroxisome	A09140 Cellular Processes	17	185	86	3637	8.88e-07	3.88617	[gene16261, gene20662, gene18294, gene8068, gene16132, gene17373, gene19459, gene15860, gene11857, gene13456, gene12643, gene12413, gene13976, gene17804, gene1207, gene18907, gene20544]	2.84e-05
B 09105 Amino acid metabolism	A09100 Metabolism	23	185	150	3637	1.19e-06	3.01445	[gene22213, gene14052, gene19048, gene123, gene992, gene5052, gene4194, gene14570, gene15475, gene15860, gene10814, gene14033, gene17710, gene14004, gene17711, gene13986, gene19939, gene14723, gene16516, gene1986, gene14717, gene21669, gene6255]	3.04e-05
A09140 Cellular Processes	A09140 Cellular Processes	47	185	489	3637	5.43e-06	1.88956	[gene14081, gene16261, gene20662, gene8068, gene21211, gene17373, gene19870, gene16241, gene10418, gene19459, gene18986, gene15951, gene13456, gene12643, gene12413, gene16616, gene17804, gene2747, gene21866, gene932, gene1298, gene2169, gene6443, gene859, gene16271, gene18294, gene16132, gene2170, gene18253, gene15860, gene17027, gene11857, gene16339, gene17448, gene13976, gene16926, gene1207, ge…	0.000116
00630 Glyoxylate and dicarboxylate metabolism	A09100 Metabolism	8	185	33	3637	0.000178	4.76593	[gene13986, gene19939, gene17373, gene15475, gene15860, gene13131, gene14004, gene3772]	0.00326329
04147 Exosome	A09180 Brite Hierarchies	42	185	504	3637	0.000554	1.63829	[gene361, gene15491, gene8068, gene17573, gene20160, gene123, gene5052, gene17098, gene16241, gene10814, gene17875, gene14322, gene10459, gene14783, gene13456, gene13986, gene12413, gene16516, gene16616, gene8705, gene14717, gene12539, gene21669, gene7259, gene21049, gene14052, gene18277, gene14033, gene12297, gene12495, gene10449, gene11857, gene18957, gene19506, gene18712, gene10374, gene1647, …	0.00886582
00330 Arginine and proline metabolism	A09100 Metabolism	6	185	23	3637	0.00078	5.12855	[gene22213, gene14052, gene14717, gene123, gene5052, gene14570]	0.0110915
00061 Fatty acid biosynthesis	A09100 Metabolism	6	185	24	3637	0.000996	4.91486	[gene12413, gene12319, gene19459, gene13792, gene11857, gene13456]	0.0127545
04814 Motor proteins	A09140 Cellular Processes	16	185	138	3637	0.00145715	2.27936	[gene21211, gene2170, gene10418, gene15951, gene1647, gene12923, gene2747, gene501, gene2297, gene2374, gene3361, gene932, gene1298, gene2169, gene6443, gene20522]	0.0169559
B 09142 Cell motility	A09140 Cellular Processes	16	185	138	3637	0.00145715	2.27936	[gene21211, gene2170, gene10418, gene15951, gene1647, gene12923, gene2747, gene501, gene2297, gene2374, gene3361, gene932, gene1298, gene2169, gene6443, gene20522]	0.0169559
00240 Pyrimidine metabolism	A09100 Metabolism	7	185	35	3637	0.00156992	3.93189	[gene9551, gene20310, gene20668, gene21328, gene21407, gene7398, gene17304]	0.0154576
B 09183 Protein families: signaling and cellular processes	A09180 Brite Hierarchies	73	185	1067	3637	0.00157601	1.34502	[gene8068, gene17573, gene17098, gene19156, gene16241, gene10418, gene10814, gene12043, gene10459, gene14783, gene15951, gene13456, gene16516, gene8705, gene21669, gene4101, gene7259, gene11192, gene932, gene2169, gene6443, gene21743, gene20011, gene14052, gene2170, gene10449, gene11857, gene3818, gene14533, gene19309, gene19506, gene16999, gene17448, gene10374, gene1647, gene2297, gene2374, gene…	0.0144093
B 09141 Transport and catabolism	A09140 Cellular Processes	33	185	390	3637	0.00188032	1.66349	[gene14081, gene16261, gene20662, gene8068, gene17373, gene19870, gene16241, gene19459, gene18986, gene13456, gene12643, gene12413, gene16616, gene17804, gene21866, gene859, gene16271, gene18294, gene16132, gene18253, gene15860, gene17027, gene11857, gene16339, gene17448, gene13976, gene16926, gene1207, gene1647, gene18907, gene2374, gene21933, gene20544]	0.0160454
B 09101 Carbohydrate metabolism	A09100 Metabolism	23	185	239	3637	0.00191997	1.89191	[gene22213, gene15491, gene16132, gene18277, gene17373, gene17340, gene15475, gene15860, gene13131, gene17215, gene12495, gene10217, gene12784, gene14004, gene12643, gene18712, gene3206, gene13986, gene13976, gene19939, gene1986, gene10191, gene3772]	0.0153598
B 09103 Lipid metabolism	A09100 Metabolism	20	185	206	3637	0.00343879	1.90869	[gene20220, gene22213, gene16261, gene20381, gene18277, gene19459, gene13792, gene12297, gene12495, gene11857, gene13456, gene19537, gene12413, gene13976, gene17804, gene1207, gene12319, gene18907, gene20049, gene20544]	0.0244536
00010 Glycolysis / Gluconeogenesis	A09100 Metabolism	8	185	51	3637	0.00372691	3.08384	[gene13986, gene22213, gene15491, gene18277, gene12495, gene10217, gene12784, gene18712]	0.0251076
00020 Citrate cycle (TCA cycle)	A09100 Metabolism	6	185	32	3637	0.00477739	3.68615	[gene13986, gene16132, gene13131, gene10217, gene3772, gene12643]	0.0305753
00260 Glycine, serine and threonine metabolism	A09100 Metabolism	5	185	23	3637	0.0051283	4.2738	[gene13986, gene22213, gene19939, gene16516, gene14004]	0.0312582
00270 Cysteine and methionine metabolism	A09100 Metabolism	6	185	33	3637	0.00559739	3.57445	[gene14723, gene16516, gene14717, gene4194, gene21669, gene14033]	0.0325666
00280 Valine, leucine and isoleucine degradation	A09100 Metabolism	6	185	36	3637	0.00867364	3.27658	[gene13986, gene22213, gene1986, gene15475, gene17710, gene17711]	0.044409
03018 RNA degradation	A09120 Genetic Information Processing	6	185	39	3637	0.0128066	3.02453	[gene19475, gene17098, gene19459, gene10449, gene18957, gene12784]	0.0630479
B 09108 Metabolism of cofactors and vitamins	A09100 Metabolism	12	185	120	3637	0.0177088	1.96595	[gene13986, gene19939, gene22213, gene20310, gene4194, gene19459, gene20668, gene13792, gene21407, gene10217, gene9103, gene14004]	0.0809546
00620 Pyruvate metabolism	A09100 Metabolism	6	185	43	3637	0.0202374	2.74318	[gene13986, gene22213, gene15491, gene18277, gene12495, gene10217]	0.0893239
B 09102 Energy metabolism	A09100 Metabolism	10	185	98	3637	0.0258083	2.00607	[gene18986, gene10814, gene10602, gene17301, gene9103, gene6255, gene16339, gene17788, gene10543, gene18712]	0.103233
01004 Lipid biosynthesis proteins	A09180 Brite Hierarchies	6	185	46	3637	0.0274338	2.56428	[gene12413, gene12319, gene19459, gene13792, gene11857, gene13456]	0.10641
00071 Fatty acid degradation	A09100 Metabolism	6	185	46	3637	0.0274338	2.56428	[gene12413, gene13976, gene22213, gene12319, gene11857, gene13456]	0.10641
04812 Cytoskeleton proteins	A09180 Brite Hierarchies	21	185	269	3637	0.0299547	1.53475	[gene21211, gene20160, gene2170, gene10418, gene14533, gene15951, gene17448, gene16616, gene1647, gene12923, gene2747, gene501, gene2297, gene2374, gene3361, gene11192, gene932, gene1298, gene2169, gene21169, gene20522]	0.109549
00410 beta-Alanine metabolism	A09100 Metabolism	5	185	35	3637	0.030242	2.80849	[gene13976, gene22213, gene20310, gene20668, gene21407]	0.107527
01040 Biosynthesis of unsaturated fatty acids	A09100 Metabolism	5	185	37	3637	0.0374388	2.65668	[gene13976, gene16261, gene17804, gene18907, gene20544]	0.122876

## Sheet: GO_down
Class	GO_Name	GO_ID	GO_Level	P_value	EnrichmentScore	HitsGenesCountsInSelectedSet	HitsGenesCountsInBackground	AllGenesCountsInSelectedSet	AllGenesCountsInBackground	GenesOfSelectedSetInGOterm	corrected p-value(BH method)
Molecular function	sterol binding	GO:0032934	5	0.000673	6.49412	5	17	75	1656	gene17804,gene16261,gene21834,gene14322,gene20544,	0.212762
Molecular function	steroid binding	GO:0005496	4	0.00117802	5.81053	5	19	75	1656	gene17804,gene16261,gene21834,gene14322,gene20544,	0.186127
Molecular function	oxidoreductase activity	GO:0016491	3	0.00153389	2.47448	13	116	75	1656	gene18294,gene20926,gene19048,gene992,gene13976,gene20662,gene17494,gene17373,gene16926,gene20220,gene19459,gene17027,gene18907,	0.161569
Molecular function	glutathione transferase activity	GO:0004364	5	0.00295616	4.8	5	23	75	1656	gene19156,gene20926,gene21933,gene19048,gene20220,	0.13345
Molecular function	protein homodimerization activity	GO:0042803	5	0.00301114	2.69268	10	82	75	1656	gene1986,gene14723,gene19048,gene14033,gene20662,gene21866,gene16271,gene14081,gene21669,gene18907,	0.11894
Molecular function	identical protein binding	GO:0042802	4	0.00379388	2.08302	15	159	75	1656	gene21328,gene12297,gene1986,gene15951,gene14723,gene10374,gene19048,gene14033,gene20662,gene21866,gene16271,gene14081,gene21669,gene14570,gene18907,	0.119887
Molecular function	transferase activity, transferring alkyl or aryl (other than methyl) groups	GO:0016765	4	0.00464583	3.68	6	36	75	1656	gene19156,gene20926,gene14723,gene21933,gene19048,gene20220,	0.133462
Molecular function	transporter activity	GO:0005215	2	0.00480069	2.10286	14	147	75	1656	gene10327,gene10543,gene7594,gene12095,gene18191,gene17804,gene10602,gene7229,gene16261,gene16926,gene21834,gene14322,gene17027,gene20544,	0.126418
Molecular function	protein dimerization activity	GO:0046983	4	0.00716731	2.26991	11	107	75	1656	gene1647,gene1986,gene14723,gene19048,gene14033,gene20662,gene21866,gene16271,gene14081,gene21669,gene18907,	0.119204
Molecular function	metal ion binding	GO:0046872	5	0.00721783	1.94824	15	170	75	1656	gene10217,gene18057,gene12297,gene19870,gene15951,gene14723,gene10001,gene14033,gene20662,gene13448,gene21669,gene20207,gene21407,gene20310,gene20668,	0.114042
Molecular function	oxidoreductase activity, acting on CH-OH group of donors	GO:0016614	4	0.0084317	3.8069	5	29	75	1656	gene17373,gene16926,gene19459,gene17027,gene18907,	0.126877
Molecular function	hydrolase activity, acting on carbon-nitrogen (but not peptide) bonds	GO:0016810	4	0.00976615	3.68	5	30	75	1656	gene21328,gene17304,gene21407,gene20310,gene20668,	0.128588
Molecular function	cation binding	GO:0043169	4	0.011023	1.86067	15	178	75	1656	gene10217,gene18057,gene12297,gene19870,gene15951,gene14723,gene10001,gene14033,gene20662,gene13448,gene21669,gene20207,gene21407,gene20310,gene20668,	0.139331
Molecular function	obsolete cofactor binding	GO:0048037	0	0.0150845	2.61966	7	59	75	1656	gene14033,gene17494,gene17373,gene16926,gene21669,gene14570,gene17027,	0.153764
Molecular function	calcium ion binding	GO:0005509	6	0.0165566	3.24706	5	34	75	1656	gene18057,gene15951,gene10001,gene13448,gene20207,	0.163496
Molecular function	isomerase activity	GO:0016853	3	0.018647	3.15429	5	35	75	1656	gene19048,gene6379,gene20220,gene21089,gene4494,	0.173308
Molecular function	inorganic cation transmembrane transporter activity	GO:0022890	5	0.0229044	2.6496	6	50	75	1656	gene10543,gene7594,gene10602,gene7229,gene16926,gene17027,	0.206794
Molecular function	lipid transporter activity	GO:0005319	3	0.0287319	2.83077	5	39	75	1656	gene17804,gene16261,gene21834,gene14322,gene20544,	0.221446
Molecular function	monoatomic cation transmembrane transporter activity	GO:0008324	5	0.0407257	2.32421	6	57	75	1656	gene10543,gene7594,gene10602,gene7229,gene16926,gene17027,	0.285985
Molecular function	amide binding	GO:0033218	3	0.0417548	2.56744	5	43	75	1656	gene14033,gene13439,gene6379,gene21669,gene21089,	0.286837
Cellular component	microbody	GO:0042579	6	0.000271	3.63692	10	59	83	1781	gene18294,gene21933,gene12413,gene13976,gene20662,gene17373,gene17804,gene16261,gene18907,gene20544,	0.0952879
Cellular component	peroxisome	GO:0005777	7	0.000271	3.63692	10	59	83	1781	gene18294,gene21933,gene12413,gene13976,gene20662,gene17373,gene17804,gene16261,gene18907,gene20544,	0.0952879
Cellular component	obsolete contractile fiber part	GO:0044449	0	0.014523	3.35279	5	32	83	1781	gene1647,gene15951,gene20160,gene21407,gene20310,	0.568011
Cellular component	contractile fiber	GO:0043292	6	0.0186549	3.15556	5	34	83	1781	gene1647,gene15951,gene20160,gene21407,gene20310,	0.596957
Cellular component	chloroplast	GO:0009507	7	0.0226998	2.42266	7	62	83	1781	gene10217,gene10543,gene20160,gene14033,gene10602,gene21669,gene19459,	0.570737
Cellular component	plastid	GO:0009536	6	0.0265976	2.34695	7	64	83	1781	gene10217,gene10543,gene20160,gene14033,gene10602,gene21669,gene19459,	0.585146
Cellular component	dendritic tree	GO:0097447	6	0.0336986	2.09345	8	82	83	1781	gene1647,gene20160,gene20662,gene16926,gene21834,gene11192,gene14322,gene17027,	0.474476
Cellular component	dendrite	GO:0030425	6	0.0336986	2.09345	8	82	83	1781	gene1647,gene20160,gene20662,gene16926,gene21834,gene11192,gene14322,gene17027,	0.474476
Biological process	glutathione metabolic process	GO:0006749	4	7.54e-05	5.3	8	34	80	1802	gene19156,gene20926,gene21933,gene19048,gene14033,gene20662,gene20220,gene21669,	0.0784321
Biological process	pyrimidine-containing compound metabolic process	GO:0072527	5	7.69e-05	7.50833	6	18	80	1802	gene21328,gene7398,gene17304,gene21407,gene20310,gene20668,	0.0533363
Biological process	cellular modified amino acid metabolic process	GO:0006575	5	0.00108629	3.67755	8	49	80	1802	gene19156,gene20926,gene21933,gene19048,gene14033,gene20662,gene20220,gene21669,	0.322938
Biological process	obsolete cofactor metabolic process	GO:0051186	0	0.00121215	2.5463	13	115	80	1802	gene19156,gene20926,gene14723,gene21933,gene19048,gene14033,gene20662,gene16926,gene20220,gene21669,gene19459,gene17027,gene18907,	0.315312
Biological process	xenobiotic catabolic process	GO:0042178	5	0.00160166	4.505	6	30	80	1802	gene1986,gene19048,gene17494,gene17373,gene21407,gene20310,	0.37034
Biological process	sulfur compound metabolic process	GO:0006790	4	0.00241297	2.78086	10	81	80	1802	gene19156,gene20926,gene14723,gene21933,gene19048,gene14033,gene20662,gene20220,gene21669,gene18907,	0.228245
Biological process	detoxification	GO:0098754	2	0.00424363	3.75417	6	36	80	1802	gene20926,gene21933,gene19048,gene20662,gene17494,gene20220,	0.259735
Biological process	steroid metabolic process	GO:0008202	5	0.00692079	3.03221	7	52	80	1802	gene20662,gene17804,gene21866,gene14081,gene16261,gene18907,gene20544,	0.306429
Biological process	small molecule metabolic process	GO:0044281	3	0.00869122	1.55758	26	376	80	1802	gene18294,gene21328,gene7398,gene12297,gene1986,gene14723,gene12413,gene19048,gene992,gene14033,gene17304,gene3206,gene13976,gene20662,gene17373,gene14533,gene16926,gene21834,gene21669,gene14570,gene14322,gene21407,gene20310,gene17027,gene18907,gene20668,	0.328844
Biological process	amino acid metabolic process	GO:0006520	7	0.00882949	2.47226	9	82	80	1802	gene14723,gene19048,gene992,gene14033,gene14533,gene21669,gene14570,gene21407,gene20310,	0.32811
Biological process	small molecule catabolic process	GO:0044282	4	0.0111231	2.2525	10	100	80	1802	gene18294,gene12297,gene1986,gene14723,gene19048,gene13976,gene17373,gene21407,gene20310,gene18907,	0.300612
Biological process	protein-containing complex assembly	GO:0065003	6	0.0115052	1.63676	21	289	80	1802	gene2170,gene10327,gene1647,gene15951,gene17448,gene14723,gene20049,gene20160,gene8565,gene12095,gene17426,gene13448,gene21866,gene13439,gene14081,gene21049,gene16926,gene11192,gene14570,gene20207,gene17027,	0.306953
Biological process	regulation of cell junction assembly	GO:1901888	6	0.0119174	3.51953	5	32	80	1802	gene1647,gene20049,gene20160,gene21834,gene14322,	0.313924
Biological process	protein polymerization	GO:0051258	7	0.0143167	2.93804	6	46	80	1802	gene1647,gene15951,gene17448,gene20049,gene20160,gene11192,	0.331034
Biological process	protein complex oligomerization	GO:0051259	7	0.0192251	2.75816	6	49	80	1802	gene14723,gene21866,gene14081,gene16926,gene14570,gene17027,	0.363705
Biological process	brain development	GO:0007420	5	0.0197873	2.31026	8	78	80	1802	gene1986,gene10374,gene7594,gene20160,gene16926,gene21834,gene14322,gene17027,	0.367654
Biological process	lipid oxidation	GO:0034440	7	0.0210897	2.703	6	50	80	1802	gene18294,gene13976,gene17373,gene21834,gene14322,gene18907,	0.388387
Biological process	head development	GO:0060322	4	0.0227625	2.2525	8	80	80	1802	gene1986,gene10374,gene7594,gene20160,gene16926,gene21834,gene14322,gene17027,	0.404862
Biological process	establishment of protein localization to organelle	GO:0072594	7	0.0229607	1.93574	11	128	80	1802	gene18294,gene10327,gene19870,gene4427,gene20160,gene12095,gene17373,gene21866,gene14081,gene21834,gene14322,	0.404926
Biological process	obsolete oxidation-reduction process	GO:0055114	0	0.0241904	1.79647	13	163	80	1802	gene18294,gene20926,gene19048,gene992,gene13976,gene20662,gene17494,gene17373,gene16926,gene20220,gene19459,gene17027,gene18907,	0.423027
Biological process	establishment of localization in cell	GO:0051649	4	0.0271225	1.44022	25	391	80	1802	gene10459,gene18294,gene17084,gene2170,gene10327,gene1647,gene1986,gene19870,gene4427,gene10374,gene20160,gene12095,gene18191,gene20662,gene17373,gene17930,gene21866,gene16271,gene14081,gene16926,gene21834,gene6443,gene20207,gene14322,gene17027,	0.335964
Biological process	central nervous system development	GO:0007417	5	0.0315672	2.12	8	85	80	1802	gene1986,gene10374,gene7594,gene20160,gene16926,gene21834,gene14322,gene17027,	0.373247
Biological process	nucleobase-containing small molecule metabolic process	GO:0055086	6	0.034305	1.82187	11	136	80	1802	gene21328,gene7398,gene19048,gene17304,gene3206,gene16926,gene21407,gene20310,gene17027,gene18907,gene20668,	0.39882
Biological process	cell junction assembly	GO:0034329	6	0.0356218	2.68155	5	42	80	1802	gene1647,gene20049,gene20160,gene21834,gene14322,	0.366976
Biological process	lipid localization	GO:0010876	4	0.0424873	2.00222	8	90	80	1802	gene8705,gene17804,gene16271,gene16261,gene21834,gene14322,gene18907,gene20544,	0.413159
Biological process	cell junction organization	GO:0034330	5	0.0435824	2.29068	6	59	80	1802	gene1647,gene20049,gene20160,gene21834,gene14322,gene4494,	0.421837
Biological process	lipid transport	GO:0006869	6	0.0435824	2.29068	6	59	80	1802	gene17804,gene16271,gene16261,gene21834,gene14322,gene20544,	0.421837
Biological process	xenobiotic metabolic process	GO:0006805	4	0.0449408	1.98022	8	91	80	1802	gene1986,gene14723,gene19048,gene20662,gene17494,gene17373,gene21407,gene20310,	0.309675
Biological process	sensory organ development	GO:0007423	5	0.04516	2.10233	7	75	80	1802	gene10374,gene7594,gene20160,gene20662,gene21049,gene6443,gene20207,	0.310158
Biological process	cellular response to toxic substance	GO:0097237	5	0.0461485	2.50278	5	45	80	1802	gene20926,gene20160,gene19048,gene20662,gene20220,	0.289262
Biological process	lipid modification	GO:0030258	6	0.0467582	2.2525	6	60	80	1802	gene18294,gene13976,gene17373,gene21834,gene14322,gene18907,	0.292204
