# Supplementary material for: Probing the genomic and proteomic basis of encystment in Oxytricha granulifera
Source: mSystems. 2026 Apr 27;11(5):e01757-25. doi: 10.1128/msystems.01757-25 (PMC13185551; doi:10.1128/msystems.01757-25)
Supplement: Table S8 — Summary of accession numbers and data availability for genome, transcriptome, and proteome data sets in this study. [file msystems.01757-25-s0006.xlsx]

## Sheet: Sheet1
Table S8. Summary of accession numbers and data availability for genome, transcriptome, and proteome datasets in this study.
Projects ID	Study ID	Sample ID	Accession	Data Type	Database	Details	Sample Information	Notes
PRJEB108089	ERP188954	ERS28886214	ERR16667752	Genomics rawdata	ENA	Genomic raw data	Oxytricha granulifera wild-type	public
PRJEB108089		ERS28886214	ERZ28945402	Genomics Analysis	ENA	Genome assembly v1.0	Oxytricha granulifera wild-type	public
PRJNA1302648	PRJNA1302648	SAMN50484964	SRR34967810	RNA-seq raw data	NCBI	RNA-seq raw data	Oxy rep1; vegetative group rep1	private;Review linker:https://dataview.ncbi.nlm.nih.gov/object/PRJNA1302648?reviewer=le0m85p99lpb8bpav11g8qphdm
		SAMN50484965	SRR34967809	RNA-seq raw data	NCBI	RNA-seq raw data	Oxy rep2; vegetative group rep2	private;Review linker:https://dataview.ncbi.nlm.nih.gov/object/PRJNA1302648?reviewer=le0m85p99lpb8bpav11g8qphdm
		SAMN50484966	SRR34967808	RNA-seq raw data	NCBI	RNA-seq raw data	Oxy rep3; vegetative group rep3	private;Review linker:https://dataview.ncbi.nlm.nih.gov/object/PRJNA1302648?reviewer=le0m85p99lpb8bpav11g8qphdm
		SAMN50484961	SRR34967813	RNA-seq raw data	NCBI	RNA-seq raw data	Cyst rep1; Cyst group rep1	private;Review linker:https://dataview.ncbi.nlm.nih.gov/object/PRJNA1302648?reviewer=le0m85p99lpb8bpav11g8qphdm
		SAMN50484962	SRR34967812	RNA-seq raw data	NCBI	RNA-seq raw data	Cyst rep2; Cyst group rep2	private;Review linker:https://dataview.ncbi.nlm.nih.gov/object/PRJNA1302648?reviewer=le0m85p99lpb8bpav11g8qphdm
		SAMN50484963	SRR34967811	RNA-seq raw data	NCBI	RNA-seq raw data	Cyst rep3; Cyst group rep3	private;Review linker:https://dataview.ncbi.nlm.nih.gov/object/PRJNA1302648?reviewer=le0m85p99lpb8bpav11g8qphdm
PXD068223	/	/	/	Proteomics data	ProteomeXchange	Proteomics data	vegetative group rep1-3; Cyst group rep1-3	public
